# Supplementary material for: Minimizing interfacial energy losses via multifunctional cage-like diammonium molecules for efficient perovskite/silicon tandem solar cells
Source: Nat Commun. 2025 Sep 30;16:8692. doi: 10.1038/s41467-025-63720-8 (PMC12484657; doi:10.1038/s41467-025-63720-8)
Supplement: Supplementary file 4 — Source Data [file 41467_2025_63720_MOESM4_ESM.xlsx]

## Sheet: Figure 1e
	Control		DCl
0.1301	9.55152	0.1301	13.0121
0.13377	10.7546	0.13377	13.5697
0.13405	11.8234	0.13405	13.8394
0.13463	12.758	0.13463	13.8212
0.13549	13.5584	0.13549	13.5152
0.13901	14.7792	0.13901	12.9784
0.13961	15.2554	0.13961	10.7965
0.13991	15.0563	0.13991	10.0043
0.14081	15.8961	0.14081	10.8571
0.14446	14.8312	0.14446	11.5238
0.14477	13.2727	0.14477	10.303
0.14539	13.4719	0.14539	9.35498
0.14602	15.2381	0.14602	9.12554
0.14981	14.4978	0.14981	8.85714
0.15013	12.9437	0.15013	7.87879
0.15045	12.0476	0.15045	9.99567
0.15142	11.9394	0.15142	11.2597
0.15502	10.9264	0.15502	11.4329
0.15535	9.41558	0.15535	10.5022
0.15602	10.8658	0.15602	9.15584
0.15668	10.9524	0.15668	8.02597
0.15735	10.6623	0.15735	7.82251
0.16041	9.77922	0.16041	7.64935
0.16075	9.18398	0.16075	9.28571
0.1611	8.45887	0.1611	9.02597
0.16179	9.77706	0.16179	9.93939
0.16248	10.4589	0.16248	9.329
0.16599	11.0758	0.16599	8.92208
0.1667	10.9524	0.1667	9.31169
0.16706	11.9156	0.16706	10.0303
0.16777	10.5411	0.16777	10.4459
0.17103	7.88095	0.17103	10.8874
0.17139	7.04113	0.17139	9.51299
0.17176	8.44156	0.17176	10.1472
0.1725	8.77273	0.1725	9.88528
0.17324	8.46753	0.17324	9.4632
0.1766	8.80087	0.1766	8.56494
0.17736	8.36364	0.17736	8.78788
0.17773	7.41126	0.17773	8.13636
0.1785	5.20346	0.1785	8.07792
0.18196	6.27706	0.18196	8.36147
0.18235	7.61472	0.18235	9.25974
0.18313	7.30952	0.18313	9.03896
0.18392	6.88745	0.18392	8.25974
0.18709	6.80736	0.18709	7.45887
0.18749	7.61472	0.18749	8.31602
0.18789	8.77489	0.18789	8.03896
0.18829	8.83117	0.18829	9.19481
0.1891	10.961	0.1891	10.0909
0.18991	11.2338	0.18991	10.8571
0.19236	10.0173	0.19236	10.3117
0.19277	9.4026	0.19277	10.9221
0.19318	8.31169	0.19318	10.039
0.19359	7.92641	0.19359	9.61472
0.19442	7.01299	0.19442	8.78788
0.19526	7.12554	0.19526	8.35931
0.19778	8.02165	0.19778	8.00866
0.1982	8.1645	0.1982	9.18615
0.19862	8.22078	0.19862	9.44156
0.19905	9.15584	0.19905	9.51948
0.19947	9.20779	0.19947	7.86147
0.20033	9.45455	0.20033	7.41991
0.20335	8.47619	0.20335	8.38095
0.20378	7.82035	0.20378	7.97619
0.20422	8.18182	0.20422	7.70563
0.20509	8.77273	0.20509	8.38745
0.20553	8.06494	0.20553	8.8658
0.20863	8.01515	0.20863	8.09307
0.20907	8.19913	0.20907	7.94589
0.20952	8.6039	0.20952	9.02814
0.20997	7.94805	0.20997	10.1017
0.21087	7.74675	0.21087	9.29654
0.21405	8.12121	0.21405	8.92424
0.2145	8.85714	0.2145	8.31602
0.21496	8.28571	0.21496	8.18831
0.21542	8.78571	0.21542	7.61905
0.21634	9.07359	0.21634	7.22294
0.21727	9.71645	0.21727	7.75758
0.21914	9.79654	0.21914	7.01732
0.2196	9.46104	0.2196	8.1645
0.22007	8.80087	0.22007	8.2987
0.22055	8.38745	0.22055	7.85281
0.22149	7.93074	0.22149	7.73593
0.22244	7.71212	0.22244	7.96537
0.22435	7.58442	0.22435	7.7013
0.22483	8.0303	0.22483	8.85281
0.22531	8.36797	0.22531	9.00866
0.22627	7.81169	0.22627	10.8723
0.22676	7.47186	0.22676	10.4286
0.22773	6.171	0.22773	9.94156
0.22968	5.96104	0.22968	9.33333
0.23017	6.12338	0.23017	8.87229
0.23067	6.70346	0.23067	7.55195
0.23116	7.66883	0.23116	6.37013
0.23215	8.14935	0.23215	7.02814
0.23265	8.08442	0.23265	7.79437
0.23515	7.13636	0.23515	8.32684
0.23565	5.81818	0.23565	9.27706
0.23615	5.47186	0.23615	8.73377
0.23666	6.12121	0.23666	7.65368
0.23716	6.03463	0.23716	6.04113
0.23818	6.66667	0.23818	5.04329
0.24074	5.91558	0.24074	6.35931
0.24125	6.53463	0.24125	6.79437
0.24177	6.32468	0.24177	7.48052
0.2428	6.68615	0.2428	7.95455
0.24332	6.68831	0.24332	7.41126
0.24594	7.15368	0.24594	7.28355
0.24646	7.77273	0.24646	7.60173
0.24699	7.9329	0.24699	8.40909
0.24805	7.8355	0.24805	8.64502
0.24858	8.69048	0.24858	7.92857
0.24964	8.63636	0.24964	7.31169
0.25125	7.4632	0.25125	6.78355
0.25179	6.59091	0.25179	7.34199
0.25233	6.59957	0.25233	7.69913
0.25341	7.56494	0.25341	8.00216
0.25395	7.5	0.25395	7.75541
0.25449	8.73377	0.25449	7.75541
0.25668	10.3442	0.25668	7.13203
0.25722	9.87013	0.25722	6.14935
0.25777	8.21861	0.25777	6.43506
0.25833	7.59307	0.25833	7.35714
0.25943	7.56494	0.25943	8.07143
0.25999	6.74459	0.25999	7.41775
0.26166	6.45887	0.26166	5.81818
0.26222	6.45887	0.26222	5.79221
0.26278	6.88312	0.26278	6.01732
0.26334	5.95238	0.26334	6.20346
0.26391	5.98268	0.26391	7.22799
0.26447	5.94372	0.26447	7.91342
0.26504	6.45022	0.26504	8.71429
0.26731	5.52381	0.26731	7.81241
0.26788	6.74892	0.26788	6.31602
0.26845	7.57143	0.26845	6.24675
0.26903	8.78788	0.26903	6.79726
0.2696	9.4026	0.2696	7.25108
0.27076	9.59307	0.27076	6.13636
0.2725	8.58442	0.2725	6.15584
0.27308	6.74892	0.27308	7.37879
0.27367	4.51948	0.27367	7.55411
0.27425	4.07792	0.27425	6.81169
0.27484	3.91342	0.27484	6.07792
0.27602	4.48918	0.27602	6.48701
0.27779	6.16017	0.27779	5.80087
0.27839	7.24242	0.27839	4.7316
0.27898	7.35931	0.27898	6.51515
0.27958	6.86147	0.27958	8.29221
0.28018	7.12987	0.28018	8.15801
0.28078	6.56277	0.28078	7.40909
0.28198	5.68831	0.28198	6.25325
0.28319	5.38095	0.28319	5.96753
0.28379	6.55844	0.28379	5.48268
0.2844	7.39827	0.2844	6.54762
0.28501	7.36364	0.28501	8.34416
0.28562	7.92208	0.28562	9.27778
0.28623	8.07143	0.28623	10
0.28684	6.23377	0.28684	10.1948
0.28868	5.56061	0.28868	9.49423
0.2893	5.45455	0.2893	9.09957
0.28992	6.62771	0.28992	9.85931
0.29054	7.76407	0.29054	9.63276
0.29178	8.25108	0.29178	8.66883
0.29241	8.3355	0.29241	8.46104
0.29366	8.06926	0.29366	7.98485
0.29429	6.65584	0.29429	6.69481
0.29492	7.40476	0.29492	5.97835
0.29555	7.48268	0.29555	6.47835
0.29618	7.41198	0.29618	6.8824
0.29682	6.67749	0.29682	6.24459
0.29745	7.13853	0.29745	6.3658
0.29936	6.44444	0.29936	7.09235
0.3	6.5671	0.3	6.76407
0.30064	7.31169	0.30064	6.7619
0.30129	8.557	0.30129	7.3456
0.30193	7.64069	0.30193	7.86797
0.30258	7.24675	0.30258	8.45238
0.30452	5.58442	0.30452	8.88528
0.30518	5.95238	0.30518	9.59307
0.30583	5.8961	0.30583	9.35281
0.30648	7.51515	0.30648	9.25541
0.30714	9.64214	0.30714	9.19697
0.3078	9.41991	0.3078	8.55195
0.30911	8.69264	0.30911	7.02381
0.30977	8.2785	0.30977	7.04113
0.31044	5.88312	0.31044	7.06494
0.3111	6.1645	0.3111	8.35281
0.31177	6.89755	0.31177	8.15584
0.31243	7.97835	0.31243	8.81457
0.3131	8.58442	0.3131	8.76623
0.31444	8.19048	0.31444	8.01515
0.31512	8.2987	0.31512	7.37951
0.31579	7.98701	0.31579	7.67532
0.31646	7.54545	0.31646	8.76623
0.31714	8.66234	0.31714	10.215
0.31782	8.92496	0.31782	10.109
0.3185	8.72727	0.3185	8.7619
0.31918	8.48918	0.31918	8.30519
0.32055	7.77778	0.32055	7.51804
0.32123	6.31169	0.32123	6.50866
0.32192	5.61472	0.32192	6.17749
0.32261	5.64358	0.32261	7.03535
0.3233	6.45887	0.3233	7.79654
0.32399	6.95094	0.32399	7.79293
0.32468	8.98918	0.32468	6.87446
0.32538	9.75758	0.32538	7.59307
0.32607	8.84055	0.32607	7.79076
0.32677	7.60173	0.32677	7.93506
0.32747	8.04113	0.32747	9.31602
0.32817	8.66017	0.32817	9.43795
0.32887	8.46104	0.32887	10.039
0.33028	7.56926	0.33028	9.75108
0.33099	7.6746	0.33099	9.43723
0.3317	6.75541	0.3317	10.0411
0.33241	5.74026	0.33241	10.5065
0.33312	4.63564	0.33312	10.6732
0.33383	4.81385	0.33383	9.95671
0.33454	5.06421	0.33454	8.24892
0.33526	5.29004	0.33526	7.58009
0.33598	6	0.33598	6.23377
0.33669	6.07937	0.33669	6.38095
0.33742	6.75325	0.33742	7.53247
0.33814	8.60606	0.33814	8.32468
0.33886	9.31313	0.33886	8.10823
0.33958	9.36869	0.33958	7.30519
0.34031	9.04762	0.34031	6.47186
0.34104	8.59957	0.34104	6.2316
0.34177	7.60895	0.34177	5.52814
0.3425	5.6039	0.3425	5.51732
0.34323	5.33333	0.34323	6.75758
0.34397	5.89683	0.34397	6.98485
0.3447	6.74242	0.3447	7.13131
0.34544	6.43939	0.34544	7.37446
0.34618	6.44589	0.34618	6.45022
0.34692	6.09957	0.34692	6.5772
0.34766	6.03463	0.34766	6.51948
0.3484	6.22944	0.3484	6.35498
0.34915	8.32035	0.34915	6.8759
0.3499	8.94661	0.3499	6.01876
0.35065	9.52381	0.35065	5.7316
0.3514	8.73377	0.3514	6.2316
0.35215	8.42496	0.35215	5.6075
0.3529	6.87229	0.3529	5.52597
0.35365	6.54978	0.35365	7.71861
0.35441	7.50722	0.35441	9.64863
0.35517	9.06494	0.35517	10.0823
0.35593	9.58225	0.35593	9.5303
0.35669	9.17532	0.35669	9.79004
0.35745	8.76407	0.35745	10.2489
0.35822	8.34848	0.35822	8.80736
0.35898	6.76623	0.35898	9.51082
0.35975	6.70346	0.35975	10.9026
0.36052	7.23737	0.36052	11.07
0.36129	7.171	0.36129	9.23593
0.36207	7.0368	0.36207	7.35281
0.36284	5.22872	0.36284	7.04401
0.36362	5.68182	0.36362	5.84632
0.36439	5.329	0.36439	6.07359
0.36517	5.18434	0.36517	7.51046
0.36595	5.66017	0.36595	8.25541
0.36674	5.74134	0.36674	7.65476
0.36752	6.29221	0.36752	6.74459
0.36831	6.45779	0.36831	5.50974
0.3691	5.69913	0.3691	5.7316
0.36989	7.87338	0.36989	6.16342
0.37068	7.95455	0.37068	7.2381
0.37147	8.44048	0.37147	7.71753
0.37226	8.22511	0.37226	8.56926
0.37306	7.51082	0.37306	8.19913
0.37386	6.99567	0.37386	8.08658
0.37466	6.25541	0.37466	7.67532
0.37546	5.82792	0.37546	8.09524
0.37626	6.86147	0.37626	7.68831
0.37707	6.44697	0.37707	6.99784
0.37787	6.97835	0.37787	6.51948
0.37868	6.18723	0.37868	6.01515
0.37949	5.84199	0.37949	6.2684
0.3803	6.14307	0.3803	5.47403
0.38112	6.45584	0.38112	5.72511
0.38193	7.20584	0.38193	5.95238
0.38275	7.64416	0.38275	5.89827
0.38439	8.05758	0.38439	6.45022
0.38521	8.93203	0.38521	7.80736
0.38603	9.15173	0.38603	9.22294
0.38686	9.28485	0.38686	9.69913
0.38769	8.50527	0.38769	8.75541
0.38852	8.45455	0.38852	7.87229
0.38935	8.13528	0.38935	6.88528
0.39018	7.76046	0.39018	6.1039
0.39102	7.82576	0.39102	6.05628
0.39185	8.26407	0.39185	7.30447
0.39269	8.61364	0.39269	7.5267
0.39353	8.07576	0.39353	7.47619
0.39437	6.66667	0.39437	7.73521
0.39522	7.22439	0.39522	7.60029
0.39606	7.5974	0.39606	8.19048
0.39691	8.35758	0.39691	9.77201
0.39776	8.07763	0.39776	10.6782
0.39861	8.34892	0.39861	10.9481
0.39946	7.98961	0.39946	9.88312
0.40032	7.8684	0.40032	8.54978
0.40117	7.65628	0.40117	8.45887
0.40203	7.06494	0.40203	7.85368
0.40289	7.52381	0.40289	7.8645
0.40375	7.40909	0.40375	7.87749
0.40462	6.00173	0.40462	7.72381
0.40548	6.3026	0.40548	7.24762
0.40635	5.79394	0.40635	6.94892
0.40722	6.63074	0.40722	6.90303
0.40809	6.92944	0.40809	7.4961
0.40896	6.65022	0.40896	7.30996
0.40984	7.18312	0.40984	6.92381
0.41071	7.38658	0.41071	5.98009
0.41159	7.36061	0.41159	5.79394
0.41247	7.16277	0.41247	5.38658
0.41335	6.29264	0.41335	6.12684
0.41424	5.80779	0.41424	6.26753
0.41512	5.44069	0.41512	5.97143
0.41601	5.27186	0.41601	5.87186
0.4169	6.65931	0.4169	5.85022
0.41779	6.54675	0.41779	5.89264
0.41869	7.49048	0.41869	6.32554
0.41958	7.67157	0.41958	6.73535
0.42048	7.2013	0.42048	7.66797
0.42138	6.56277	0.42138	6.87792
0.42228	7.07504	0.42228	7.35051
0.42318	6.72208	0.42318	7.64156
0.42409	7.31515	0.42409	7.79307
0.425	5.4746	0.425	8.38903
0.42591	5.2026	0.42591	8.01905
0.42682	7.46017	0.42682	8.04069
0.42773	7.64957	0.42773	7.74416
0.42864	8.26753	0.42864	6.98874
0.42956	8.86818	0.42956	7.18139
0.43048	8.13766	0.43048	7.02338
0.4314	7.18506	0.4314	7.20996
0.43232	6.09957	0.43232	7.60173
0.43325	5.59978	0.43325	7.00649
0.43418	7.21775	0.43418	6.44589
0.4351	7.35952	0.4351	6.51154
0.43603	7.69827	0.43603	6.48268
0.43697	7.82597	0.43697	6.35931
0.4379	7.28268	0.4379	6.61111
0.43884	6.29134	0.43884	6.9632
0.43978	6.28268	0.43978	7.25036
0.44072	5.78918	0.44072	6.87518
0.44166	6.18398	0.44166	6.43074
0.44261	6.31169	0.44261	6.72872
0.44355	6.83117	0.44355	6.30952
0.4445	7.23918	0.4445	6.40368
0.44545	7.44805	0.44545	6.56421
0.4464	6.84524	0.4464	5.66558
0.44736	7.23593	0.44736	5.4329
0.44832	6.80628	0.44832	6.89069
0.44928	6.62987	0.44928	8.57143
0.45024	5.51623	0.45024	8.95779
0.4512	5.14842	0.4512	10.2588
0.45216	4.59354	0.45216	10.8057
0.45313	4.38404	0.45313	9.66976
0.4541	6.33921	0.4541	8.38813
0.45507	8.05968	0.45507	7.52635
0.45605	9.43362	0.45605	8.02799
0.45702	10.6364	0.45702	7.47749
0.458	10.342	0.458	7.0013
0.45898	9.34921	0.45898	7.83968
0.45996	7.7342	0.45996	7.50231
0.46094	6.08701	0.46094	6.62857
0.46193	7.34459	0.46193	7.55354
0.46292	6.35541	0.46292	7.8127
0.46391	7.56104	0.46391	7.38918
0.4649	8.93478	0.4649	7.78745
0.4659	8.92612	0.4659	8.29322
0.46689	8.9759	0.46689	8.07821
0.46789	9.21616	0.46789	7.95195
0.46889	8.93434	0.46889	8.28571
0.46989	9.1746	0.46989	8.46825
0.4709	8.3272	0.4709	7.98918
0.47191	8.1811	0.47191	6.97186
0.47292	8.17569	0.47292	7.39466
0.47393	8.08586	0.47393	8.29004
0.47494	7.87013	0.47494	8.85714
0.47596	7.72727	0.47596	9.56494
0.47698	6.90476	0.47698	10.1234
0.478	7.12121	0.478	10.0476
0.47902	6.92208	0.47902	9.31385
0.48004	6.5267	0.48004	8.62446
0.48107	6.72749	0.48107	8.17359
0.4821	7.07056	0.4821	8.48853
0.48313	6.91219	0.48313	8.25296
0.48416	6.88009	0.48416	8.59675
0.4852	6.29892	0.4852	9.39113
0.48624	6.52294	0.48624	9.79214
0.48728	6.10952	0.48728	9.38918
0.48832	5.85195	0.48832	8.40108
0.48936	5.96883	0.48936	8.83651
0.49041	6.3474	0.49041	9.33463
0.49146	6.85931	0.49146	9.3961
0.49251	6.88853	0.49251	9.71861
0.49356	7.00433	0.49356	9.41342
0.49462	6.76299	0.49462	9.16234
0.49568	6.96861	0.49568	9.12489
0.49674	6.90108	0.49674	8.11775
0.4978	7.24632	0.4978	8.66537
0.49887	7.21566	0.49887	8.92078
0.49993	6.78745	0.49993	9.1697
0.501	7.61429	0.501	8.45887
0.50207	8.76724	0.50207	7.09957
0.50315	9.38052	0.50315	6.75541
0.50422	9.93175	0.50422	8.13925
0.5053	9.7759	0.5053	7.61515
0.50638	8.98312	0.50638	7.40649
0.50747	7.48889	0.50747	7.22323
0.50855	5.96219	0.50855	7.9303
0.50964	6.40736	0.50964	7.82424
0.51073	6.54084	0.51073	7.17994
0.51182	6.1368	0.51182	6.69437
0.51292	5.96688	0.51292	7.72143
0.51401	6.3752	0.51401	6.45473
0.51511	6.8098	0.51511	7.08908
0.51622	7.13389	0.51622	6.91497
0.51732	7.2971	0.51732	7.68043
0.51843	7.32571	0.51843	8.06555
0.51953	7.97294	0.51953	7.921
0.52065	7.2417	0.52065	8.07864
0.52176	7.7399	0.52176	8.36255
0.52288	7.77749	0.52288	7.85801
0.52399	7.98023	0.52399	8.07561
0.52512	7.91457	0.52512	7.98615
0.52624	7.17576	0.52624	7.77619
0.52736	6.73276	0.52736	6.72496
0.52849	6.44848	0.52849	5.71017
0.52962	6.05578	0.52962	5.6893
0.53076	7.07629	0.53076	5.86509
0.53189	7.71998	0.53189	6.63148
0.53303	8.93228	0.53303	6.71704
0.53417	8.99294	0.53417	7.40481
0.53531	8.97835	0.53531	7.27381
0.53646	8.87987	0.53646	6.62662
0.5376	8.33478	0.5376	6.62374
0.53875	7.99134	0.53875	6.96645
0.53991	8.25294	0.53991	7.11317
0.54106	8.64049	0.54106	7.35359
0.54222	8.78819	0.54222	7.94527
0.54338	8.47382	0.54338	8.22588
0.54454	8.03201	0.54454	7.89557
0.54571	7.53485	0.54571	7.54069
0.54687	7.19466	0.54687	7.22035
0.54804	7.63947	0.54804	7.38629
0.54921	7.82056	0.54921	7.44221
0.55039	8.16467	0.55039	7.53902
0.55157	8.61226	0.55157	8.42363
0.55275	8.9577	0.55275	9.09561
0.55393	8.47373	0.55393	9.40199
0.55511	7.6594	0.55511	8.94746
0.5563	6.52829	0.5563	8.67721
0.55749	7.38575	0.55749	8.88243
0.55868	7.16651	0.55868	8.80677
0.55988	7.51865	0.55988	8.84678
0.56108	7.93469	0.56108	8.22667
0.56228	8.30838	0.56228	8.4305
0.56348	8.92542	0.56348	8.39375
0.56468	8.82555	0.56468	7.87898
0.56589	8.23346	0.56589	8.1784
0.5671	8.25541	0.5671	7.73333
0.56832	8.63456	0.56832	7.91623
0.56953	8.12554	0.56953	7.37042
0.57075	7.7399	0.57075	6.77713
0.57197	7.98846	0.57197	6.95065
0.57319	8.71104	0.57319	7.03182
0.57442	8.60895	0.57442	7.50819
0.57565	7.86558	0.57565	8.0026
0.57688	7.26818	0.57688	7.84535
0.57811	7.91825	0.57811	7.89856
0.57935	7.14805	0.57935	7.26959
0.58059	7.15238	0.58059	7.34048
0.58183	7.31255	0.58183	7.03496
0.58308	7.55065	0.58308	7.1513
0.58432	7.16537	0.58432	7.08474
0.58557	6.84646	0.58557	7.25483
0.58683	6.36883	0.58683	7.0715
0.58808	6.52684	0.58808	6.59495
0.58934	6.92547	0.58934	6.96219
0.5906	7.1798	0.5906	7.12092
0.59186	7.44098	0.59186	6.9759
0.59313	7.65512	0.59313	7.34488
0.5944	7.56782	0.5944	7.557
0.59567	7.11039	0.59567	7.68326
0.59694	6.73521	0.59694	7.6811
0.59822	6.58947	0.59822	7.71645
0.5995	7.08586	0.5995	8.35036
0.60078	6.92569	0.60078	7.73781
0.60207	6.41919	0.60207	7.60361
0.60335	6.86219	0.60335	7.6806
0.60465	7.58023	0.60465	8.11641
0.60594	7.49221	0.60594	7.81781
0.60723	7.43304	0.60723	7.63697
0.60853	7.01555	0.60853	7.72721
0.60984	7.93346	0.60984	7.87641
0.61114	7.49123	0.61114	7.27605
0.61245	6.91354	0.61245	7.40195
0.61376	7.35711	0.61376	7.42468
0.61507	8.43333	0.61507	7.94668
0.61639	8.56703	0.61639	8.3088
0.6177	8.20245	0.6177	8.5461
0.61903	8.02965	0.61903	9.31053
0.62035	8.59495	0.62035	10.0075
0.62168	7.79336	0.62168	9.91861
0.62301	7.56403	0.62301	8.88316
0.62434	7.44418	0.62434	8.41542
0.62567	8.51303	0.62567	8.14166
0.62701	8.79338	0.62701	7.71701
0.62835	8.62146	0.62835	7.75056
0.6297	8.72294	0.6297	7.91915
0.63104	8.90007	0.63104	8.80039
0.63239	8.37446	0.63239	8.42168
0.63375	7.91797	0.63375	7.44716
0.6351	7.81154	0.6351	7.72316
0.63646	8.36962	0.63646	7.80018
0.63782	7.94074	0.63782	7.5752
0.63919	7.83889	0.63919	7.73532
0.64055	7.89697	0.64055	7.81147
0.64192	7.99594	0.64192	8.6593
0.6433	7.53377	0.6433	8.29697
0.64467	7.66349	0.64467	7.78261
0.64605	8.05373	0.64605	8.03877
0.64743	7.86061	0.64743	7.8917
0.64882	7.91082	0.64882	7.9684
0.65021	7.99753	0.65021	8.75383
0.6516	8.67223	0.6516	8.51136
0.65299	9.03278	0.65299	8.41319
0.65439	8.8679	0.65439	8.04527
0.65579	9.28151	0.65579	7.88811
0.65719	8.88514	0.65719	8.08586
0.6586	7.81212	0.6586	7.35498
0.66001	7.08975	0.66001	7.18398
0.66142	7.16003	0.66142	7.82915
0.66283	7.83463	0.66283	6.89192
0.66425	8.02554	0.66425	6.93074
0.66567	7.90273	0.66567	6.56512
0.66709	8.11404	0.66709	7.42985
0.66852	7.03277	0.66852	7.63132
0.66995	6.4569	0.66995	7.4082
0.67138	6.24703	0.67138	8.23669
0.67282	7.52565	0.67282	9.54933
0.67426	7.80216	0.67426	9.61558
0.6757	8.42464	0.6757	9.53586
0.67715	9.4531	0.67715	9.13713
0.6786	9.4053	0.6786	9.20772
0.68005	8.42136	0.68005	7.80657
0.6815	8.30978	0.6815	7.7132
0.68296	8.45498	0.68296	8.53312
0.68442	8.36605	0.68442	8.86284
0.68588	8.09026	0.68588	8.5461
0.68735	8.19307	0.68735	9.04214
0.68882	8.4349	0.68882	9.15529
0.6903	7.65801	0.6903	8.72208
0.69177	7.94259	0.69177	8.4275
0.69325	8.22709	0.69325	9.71809
0.69473	8.10265	0.69473	10.0556
0.69622	8.07048	0.69622	10.8135
0.69771	8.20779	0.69771	11.9192
0.6992	7.68403	0.6992	12.6232
0.7007	7.14495	0.7007	12.2813
0.7022	7.17345	0.7022	12.6042
0.7037	8.17487	0.7037	13.0078
0.7052	8.35782	0.7052	13.4062
0.70671	7.83795	0.70671	12.8196
0.70822	8.8221	0.70822	14.373
0.70974	8.76726	0.70974	14.5824
0.71126	8.46882	0.71126	13.9976
0.71278	8.73033	0.71278	15.6682
0.7143	9.17416	0.7143	15.9449
0.71583	8.96626	0.71583	15.9538
0.71736	8.40801	0.71736	16.6409
0.7189	8.12196	0.7189	17.3129
0.72043	8.05328	0.72043	17.4567
0.72198	7.76302	0.72198	16.2817
0.72352	7.81	0.72352	16.7065
0.72507	8.06092	0.72507	16.6451
0.72662	8.27134	0.72662	15.3168
0.72817	8.05372	0.72817	15.6081
0.72973	8.3046	0.72973	15.4496
0.73129	8.31057	0.73129	14.8984
0.73286	8.21972	0.73286	14.1941
0.73442	8.35535	0.73442	13.2923
0.73599	8.08197	0.73599	13.2594
0.73757	8.07751	0.73757	11.8358
0.73915	8.10677	0.73915	12.7471
0.74073	8.16879	0.74073	13.1692
0.74231	8.14842	0.74231	12.3077
0.7439	7.78698	0.7439	12.0429
0.74549	7.99095	0.74549	12.0169
0.74708	7.55617	0.74708	10.3032
0.74868	7.69489	0.74868	10.0451
0.75028	8.30094	0.75028	9.67946
0.75189	8.31116	0.75189	9.50491
0.7535	8.32705	0.7535	10.0352
0.75511	8.20687	0.75511	9.79321
0.75672	7.78186	0.75672	9.69713
0.75834	7.22893	0.75834	9.62749
0.75997	6.91265	0.75997	9.39869
0.76159	7.2797	0.76159	9.29146
0.76322	7.58173	0.76322	9.16205
0.76485	7.5865	0.76485	8.98646
0.76649	7.52116	0.76649	9.36825
0.76813	7.26516	0.76813	8.38751
0.76977	7.48462	0.76977	8.95266
0.77142	7.68856	0.77142	9.27914
0.77307	7.6713	0.77307	9.28732
0.77472	8.35202	0.77472	9.03765
0.77638	8.16352	0.77638	9.08286
0.77804	8.3956	0.77804	8.37312
0.7797	8.29976	0.7797	8.28947
0.78137	7.54979	0.78137	7.68488
0.78304	8.20218	0.78304	8.32548
0.78472	8.58001	0.78472	8.33609
0.7864	8.30979	0.7864	8.19679
0.78808	8.98394	0.78808	8.15404
0.78976	8.78027	0.78976	8.22096
0.79145	8.74486	0.79145	8.18472
0.79315	8.6994	0.79315	9.0531
0.79484	8.47312	0.79484	8.73539
0.79654	8.70382	0.79654	8.81421
0.79825	7.87825	0.79825	8.96158
0.79995	7.88314	0.79995	8.61747
0.80167	8.15354	0.80167	8.07573
0.80338	8.20617	0.80338	8.1369
0.8051	8.28674	0.8051	8.22763
0.80682	8.5937	0.80682	8.0246
0.80855	9.05907	0.80855	7.55099
0.81028	8.9912	0.81028	7.35348
0.81201	8.4569	0.81201	6.89997
0.81375	8.40881	0.81375	7.07017
0.81549	8.18889	0.81549	7.42911
0.81723	7.88043	0.81723	7.94401
0.81898	8.29079	0.81898	8.84607
0.82073	8.26556	0.82073	9.89081
0.82249	8.72972	0.82249	10.206
0.82425	9.27922	0.82425	10.3901
0.82601	9.57625	0.82601	9.7218
0.82778	9.06227	0.82778	8.9856
0.82955	9.3399	0.82955	8.64027
0.83132	8.92005	0.83132	8.00134
0.8331	9.16484	0.8331	7.87932
0.83488	8.74208	0.83488	8.40437
0.83667	8.50164	0.83667	8.43817
0.83846	8.41561	0.83846	8.9552
0.84025	8.81928	0.84025	9.27926
0.84205	8.60686	0.84205	8.95863
0.84385	8.42645	0.84385	9.39936
0.84565	8.85247	0.84565	9.32587
0.84746	9.02274	0.84746	9.24365
0.84927	8.77757	0.84927	9.42413
0.85109	9.18645	0.85109	9.56257
0.85291	9.27419	0.85291	9.50297
0.85474	9.70497	0.85474	9.59021
0.85656	9.48666	0.85656	9.30606
0.8584	8.90462	0.8584	8.99846
0.86023	9.41231	0.86023	9.20546
0.86207	8.79674	0.86207	8.85249
0.86392	8.21736	0.86392	9.03551
0.86576	8.92759	0.86576	9.20411
0.86762	8.61288	0.86762	8.78383
0.86947	8.67716	0.86947	9.13952
0.87133	8.77257	0.87133	8.82874
0.8732	8.47526	0.8732	8.42839
0.87506	9.02802	0.87506	8.95177
0.87694	8.48365	0.87694	8.55922
0.87881	7.86671	0.87881	8.46142
0.88069	8.32609	0.88069	8.8547
0.88258	8.2963	0.88258	9.07047
0.88446	8.33765	0.88446	9.44295
0.88635	8.49188	0.88635	9.68363
0.88825	8.30654	0.88825	9.47144
0.89015	9.14588	0.89015	9.80657
0.89205	8.89441	0.89205	9.17446
0.89396	8.53555	0.89396	8.89448
0.89588	9.09703	0.89588	9.78847
0.89779	8.87213	0.89779	10.2402
0.89971	8.81149	0.89971	10.7568
0.90164	8.87565	0.90164	10.904
0.90356	8.4607	0.90356	10.0135
0.9055	9.02911	0.9055	10.3067
0.90743	8.97478	0.90743	9.37866
0.90938	8.88608	0.90938	8.99184
0.91132	9.53796	0.91132	9.25311
0.91327	9.02932	0.91327	9.26875
0.91522	9.52863	0.91522	9.7338
0.91718	9.45142	0.91718	8.92903
0.91914	8.85146	0.91914	8.41909
0.92111	9.36157	0.92111	9.23228
0.92308	8.96527	0.92308	9.0007
0.92505	9.05521	0.92505	9.10002
0.92703	9.34981	0.92703	9.00749
0.92902	9.01377	0.92902	9.23208
0.931	9.82615	0.931	9.81887
0.93299	9.38971	0.93299	9.58944
0.93499	9.34888	0.93499	9.98756
0.93699	9.49463	0.93699	10.1975
0.93899	8.96516	0.93899	9.87065
0.941	9.46873	0.941	10.1492
0.94302	9.36861	0.94302	9.84333
0.94503	9.63927	0.94503	10.0809
0.94705	9.83812	0.94705	10.0045
0.94908	9.84051	0.94908	9.93735
0.95111	10.3791	0.95111	10.3324
0.95314	9.66219	0.95314	9.75326
0.95518	10.0162	0.95518	10.1168
0.95723	9.90682	0.95723	10.2689
0.95927	9.57309	0.95927	9.9304
0.96133	10.0335	0.96133	10.1778
0.96338	9.60611	0.96338	9.73645
0.96544	10.8522	0.96544	10.0475
0.96751	11.0404	0.96751	9.9122
0.96958	11.1872	0.96958	10.1045
0.97165	12.0019	0.97165	11.6052
0.97373	11.1768	0.97373	11.589
0.97581	13.3358	0.97581	12.8398
0.9779	13.7402	0.9779	14.1794
0.97999	17.298	0.97999	18.6194
0.98209	20.4333	0.98209	21.108
0.98419	25.5244	0.98419	24.27
0.98629	35.5701	0.98629	33.8992
0.9884	39.8496	0.9884	39.077
0.99052	54.8802	0.99052	49.2456
0.99264	61.2013	0.99264	54.6759
0.99476	73.1673	0.99476	64.0343
0.99689	81.7519	0.99689	68.9147
0.99902	85.7537	0.99902	70.7667
1.00116	102.3	1.00116	78.8491
1.0033	105.053	1.0033	83.3449
1.00544	118.986	1.00544	91.7056
1.00759	124.723	1.00759	95.4284
1.00975	128.654	1.00975	98.3211
1.01191	130.895	1.01191	97.4309
1.01407	127.025	1.01407	91.7745
1.01624	125.348	1.01624	88.4553
1.01842	122.688	1.01842	84.0237
1.0206	115.331	1.0206	78.3105
1.02278	114.698	1.02278	76.5159
1.02497	100.407	1.02497	67.3873
1.02716	92.7807	1.02716	61.8601
1.02936	76.2382	1.02936	50.004
1.03156	64.4479	1.03156	42.3731
1.03376	53.8959	1.03376	33.9205
1.03598	40.1922	1.03598	24.9238
1.03819	36.186	1.03819	21.2682
1.04041	26.5037	1.04041	15.2764
1.04264	23.1997	1.04264	13.9983
1.04487	17.055	1.04487	11.2071
1.0471	14.7736	1.0471	10.8361
1.04934	12.9363	1.04934	10.0278
1.05159	11.9123	1.05159	9.26342
1.05384	11.0893	1.05384	8.9039
1.05609	9.81927	1.05609	8.35268
1.05835	10.144	1.05835	8.35722
1.06061	9.16843	1.06061	8.26475
1.06288	8.89814	1.06288	8.07953
1.06516	8.66555	1.06516	7.85874
1.06743	9.09669	1.06743	7.81019
1.06972	8.68766	1.06972	7.71314
1.07201	8.33514	1.07201	7.56689
1.0743	8.4809	1.0743	7.61682
1.0766	8.41079	1.0766	7.68577
1.0789	8.67207	1.0789	8.03716
1.08121	8.30749	1.08121	7.65408
1.08352	8.52853	1.08352	7.76284
1.08584	8.08253	1.08584	7.75122
1.08816	8.0668	1.08816	8.02458
1.09049	7.6677	1.09049	7.95008
1.09282	8.08822	1.09282	8.21084
1.09516	7.62209	1.09516	7.83978
1.0975	7.85569	1.0975	8.00025
1.09985	7.67861	1.09985	7.46133
1.1022	7.60833	1.1022	7.3984
1.10456	7.47846	1.10456	6.98687
1.10692	7.65608	1.10692	6.89329
1.10929	7.91337	1.10929	7.20809
1.11166	8.14651	1.11166	7.52798
1.11404	8.18822	1.11404	7.81009
1.11642	8.17236	1.11642	8.15073
1.11881	8.17033	1.11881	8.50569
1.1212	7.71124	1.1212	8.52143
1.1236	7.82507	1.1236	8.45601
1.12601	7.57575	1.12601	8.26473
1.12841	7.9918	1.12841	8.23676
1.13083	7.88893	1.13083	7.92942
1.13325	8.41336	1.13325	7.98886
1.13567	8.43694	1.13567	7.63288
1.1381	8.59018	1.1381	7.74791
1.14053	8.24354	1.14053	7.41617
1.14297	8.25264	1.14297	7.82617
1.14542	7.71865	1.14542	7.96039
1.14787	8.06803	1.14787	8.07884
1.15032	7.48523	1.15032	7.83518
1.15278	7.91351	1.15278	7.77206
1.15525	7.73307	1.15525	7.19817
1.15772	8.11391	1.15772	7.12971
1.1602	7.93447	1.1602	6.84003
1.16268	7.95728	1.16268	7.19755
1.16517	7.78117	1.16517	7.38494
1.16766	7.84312	1.16766	7.40802
1.17016	7.45835	1.17016	7.28295
1.17266	7.66758	1.17266	7.42006
1.17517	7.39585	1.17517	7.20533
1.17768	7.46742	1.17768	7.06957
1.1802	7.30374	1.1802	6.85415
1.18273	7.58624	1.18273	6.86058
1.18525	7.75995	1.18525	7.0698
1.18779	7.71848	1.18779	7.11005
1.19033	7.91165	1.19033	7.52836
1.19288	7.66602	1.19288	7.85477
1.19543	7.85382	1.19543	8.04384
1.19799	7.72462	1.19799	7.97866
1.20055	8.00433	1.20055	8.16398
1.20312	7.96913	1.20312	7.94003
1.20569	7.96978	1.20569	8.27527
1.20827	7.51272	1.20827	8.08989
1.21085	7.33629	1.21085	8.15022
1.21344	7.34439	1.21344	7.84954
1.21604	7.67648	1.21604	7.61273
1.21864	7.82879	1.21864	7.42287
1.22125	8.00552	1.22125	7.59448
1.22386	7.82184	1.22386	7.72639
1.22648	7.68458	1.22648	7.85938
1.2291	7.45648	1.2291	7.97956
1.23173	7.20515	1.23173	8.15808
1.23436	7.73397	1.23436	8.26775
1.237	7.97552	1.237	7.99967
1.23965	8.1746	1.23965	7.9529
1.2423	7.98569	1.2423	8.13627
1.24496	7.7559	1.24496	8.13435
1.24762	7.49354	1.24762	7.92628
1.25029	7.27044	1.25029	7.9551
1.25297	7.19261	1.25297	7.9896
1.25565	7.47221	1.25565	7.95498
1.25833	7.91349	1.25833	7.60664
1.26102	8.13923	1.26102	7.71116
1.26372	8.10754	1.26372	7.63869
1.26642	8.23911	1.26642	7.48347
1.26913	7.94766	1.26913	7.52457
1.27185	7.86746	1.27185	7.72154
1.27457	7.77064	1.27457	7.87121
1.27729	7.74121	1.27729	7.82283
1.28003	7.54625	1.28003	7.76781
1.28276	7.19881	1.28276	7.82236
1.28551	7.25241	1.28551	7.72573
1.28826	7.27872	1.28826	7.544
1.29101	7.34998	1.29101	7.36522
1.29377	7.67012	1.29377	7.38962
1.29654	7.79075	1.29654	7.6116
1.29932	7.97796	1.29932	7.77567
1.30209	7.68942	1.30209	8.09348
1.30488	7.79082	1.30488	8.522
1.30767	7.90282	1.30767	8.68411
1.31047	7.84546	1.31047	8.67775
1.31327	8.15702	1.31327	8.74845
1.31608	7.84366	1.31608	8.35107
1.3189	7.92907	1.3189	8.50093
1.32172	7.49391	1.32172	8.37094
1.32454	7.73489	1.32454	8.42872
1.32738	8.0115	1.32738	8.16295
1.33022	7.7364	1.33022	7.93411
1.33306	8.06689	1.33306	7.90262
1.33591	7.99435	1.33591	7.82493
1.33877	7.69706	1.33877	7.48219
1.34163	7.80454	1.34163	7.41819
1.3445	7.33687	1.3445	7.3999
1.34738	7.98389	1.34738	7.45497
1.35026	7.96821	1.35026	7.32192
1.35315	7.5438	1.35315	7.48016
1.35604	7.99215	1.35604	7.84244
1.35895	7.80702	1.35895	8.00909
1.36185	7.95247	1.36185	8.25152
1.36477	8.05237	1.36477	8.01026
1.36768	7.61936	1.36768	8.03881
1.37061	8.21196	1.37061	8.07619
1.37354	8.30793	1.37354	7.79078
1.37648	8.24238	1.37648	7.49788
1.37942	8.68682	1.37942	7.51238
1.38237	8.53042	1.38237	7.49914
1.38533	8.79413	1.38533	7.46833
1.38829	8.73253	1.38829	7.36389
1.39126	8.35022	1.39126	7.32311
1.39424	9.54091	1.39424	8.37879
1.39722	10.8557	1.39722	9.68356
1.40021	11.7377	1.40021	10.9479
1.40321	14.0767	1.40321	13.261
1.40621	16.55	1.40621	15.6347
1.40922	18.6727	1.40922	17.5599
1.41223	22.5501	1.41223	20.502
1.41525	25.8222	1.41525	22.7406
1.41828	29.1437	1.41828	25.0995
1.42131	33.1796	1.42131	27.9371
1.42435	35.4008	1.42435	29.3845
1.4274	36.6187	1.4274	29.8321
1.43045	37.7979	1.43045	29.6431
1.43351	36.3625	1.43351	28.0847
1.43658	35.1241	1.43658	26.5288
1.43965	32.7554	1.43965	24.3046
1.44273	29.4017	1.44273	21.4884
1.44582	27.0198	1.44582	19.4381
1.44891	23.5709	1.44891	16.7767
1.45201	19.6795	1.45201	13.8963
1.45511	17.291	1.45511	12.0178
1.45823	14.2807	1.45823	10.2113
1.46135	11.8577	1.46135	8.71382
1.46447	10.644	1.46447	8.19878
1.4676	9.62163	1.4676	7.93469
1.47074	9.05518	1.47074	7.66607
1.47389	8.78199	1.47389	7.77384
1.47704	8.79812	1.47704	8.24039
1.4802	8.78866	1.4802	8.47841
1.48337	8.8768	1.48337	8.59307
1.48654	8.58191	1.48654	8.53255
1.48972	8.38288	1.48972	8.2836
1.49291	8.27253	1.49291	8.14485
1.4961	7.8526	1.4961	7.55999
1.4993	7.80451	1.4993	7.38018
1.50251	8.19838	1.50251	7.56701
1.50572	8.33038	1.50572	7.36963
1.50894	8.56385	1.50894	7.64204
1.51217	8.64598	1.51217	8.05267
1.5154	8.58999	1.5154	8.28068
1.51865	8.24942	1.51865	8.34738
1.52189	8.32361	1.52189	8.11083
1.52515	8.44627	1.52515	8.01531
1.52841	8.45327	1.52841	7.64329
1.53168	8.30268	1.53168	7.03823
1.53496	8.74956	1.53496	7.15772
1.53824	8.68868	1.53824	7.29127
1.54153	8.23557	1.54153	7.46349
1.54483	8.34523	1.54483	7.6466
1.54813	8.78708	1.54813	7.91571
1.55144	8.78378	1.55144	8.0253
1.55476	8.69787	1.55476	8.11196
1.55809	8.63317	1.55809	8.17467
1.56142	8.71549	1.56142	8.42698
1.56476	8.74634	1.56476	8.6149
1.56811	8.63228	1.56811	8.50634
1.57146	9.28618	1.57146	8.58313
1.57482	9.73726	1.57482	8.5904
1.57819	9.64375	1.57819	8.34511
1.58157	9.16887	1.58157	8.09701
1.58495	9.23	1.58495	8.19459
1.58834	9.10491	1.58834	8.40528
1.59174	9.14497	1.59174	8.34312
1.59514	9.04237	1.59514	8.43748
1.59856	9.46712	1.59856	8.53267
1.60198	10.1846	1.60198	8.61815
1.6054	10.6591	1.6054	8.73058
1.60884	10.899	1.60884	8.74215
1.61228	11.2669	1.61228	9.06637
1.61573	11.654	1.61573	9.64631
1.61918	11.6351	1.61918	9.87924
1.62265	11.6929	1.62265	10.276
1.62612	11.8748	1.62612	10.2586
1.62959	12.0971	1.62959	10.2717
1.63308	12.4442	1.63308	10.293
1.63657	12.3267	1.63657	10.1185
1.64007	12.01	1.64007	9.98515
1.64358	11.6537	1.64358	10.0294
1.6471	11.048	1.6471	9.77711
1.65062	10.8808	1.65062	10.0763
1.65415	10.5324	1.65415	9.99808
1.65769	10.0493	1.65769	9.80036
1.66124	9.89461	1.66124	9.87219
1.66479	9.79258	1.66479	9.78396
1.66835	9.81787	1.66835	9.60298
1.67192	9.5137	1.67192	9.27183
1.6755	9.51055	1.6755	9.00159
1.67908	9.39355	1.67908	9.08273
1.68267	9.12885	1.68267	8.7155
1.68627	8.9025	1.68627	8.56737
1.68988	9.06968	1.68988	8.78265
1.69349	9.42557	1.69349	8.78716
1.69711	9.65329	1.69711	8.90697
1.70074	9.78995	1.70074	8.80924
1.70438	9.94492	1.70438	9.01427
1.70803	9.87035	1.70803	9.10259
1.71168	10.9354	1.71168	9.60891
1.71534	12.3542	1.71534	10.3868
1.71901	14.2993	1.71901	11.5267
1.72269	16.5656	1.72269	13.1834
1.72637	18.9256	1.72637	15.1609
1.73007	21.5533	1.73007	17.1582
1.73377	23.7197	1.73377	19.2753
1.73748	26.4153	1.73748	21.961
1.74119	29.1893	1.74119	24.7523
1.74492	30.708	1.74492	26.602
1.74865	31.0857	1.74865	27.764
1.75239	30.6575	1.75239	27.8163
1.75614	29.2999	1.75614	26.3645
1.75989	27.2288	1.75989	23.5481
1.76366	24.5067	1.76366	19.7343
1.76743	22.1439	1.76743	16.6694
1.77121	19.4188	1.77121	13.8656
1.775	16.6471	1.775	11.4913
1.7788	14.0879	1.7788	10.2782
1.7826	12.1501	1.7826	9.70162
1.78641	10.6872	1.78641	9.54761
1.79024	9.93106	1.79024	9.45839
1.79407	9.78494	1.79407	9.23166
1.7979	9.79842	1.7979	9.17771
1.80175	9.90651	1.80175	8.9173
1.8056	9.87712	1.8056	8.54138
1.80946	9.85757	1.80946	8.65348
1.81334	10.1792	1.81334	8.8083
1.81721	10.2033	1.81721	8.94765
1.8211	10.4904	1.8211	9.13457
1.825	10.8203	1.825	9.27536
1.8289	10.9199	1.8289	9.28322
1.83281	10.7773	1.83281	9.09284
1.83673	10.6562	1.83673	8.8791
1.84066	10.6503	1.84066	8.77291
1.8446	10.6014	1.8446	8.58327
1.84854	10.3739	1.84854	8.61247
1.8525	10.1646	1.8525	8.84807
1.85646	10.0064	1.85646	9.01172
1.86043	9.82524	1.86043	9.0725
1.86441	9.59433	1.86441	9.28067
1.8684	9.57078	1.8684	9.33802
1.8724	9.71045	1.8724	9.39391
1.8764	9.81685	1.8764	9.45847
1.88041	9.97803	1.88041	9.52814
1.88444	9.86345	1.88444	9.52232
1.88847	9.89097	1.88847	9.37233
1.89251	9.89159	1.89251	9.34453
1.89656	9.85745	1.89656	9.49627
1.90061	10.0052	1.90061	9.64397
1.90468	10.2265	1.90468	9.83578
1.90875	10.6177	1.90875	9.77546
1.91283	10.7169	1.91283	9.63428
1.91693	10.5776	1.91693	9.55882
1.92103	10.6117	1.92103	9.58417
1.92514	10.6069	1.92514	9.69331
1.92925	10.378	1.92925	9.74232
1.93338	10.3204	1.93338	9.85458
1.93752	10.0591	1.93752	9.64022
1.94166	10.31	1.94166	9.33243
1.94581	10.3846	1.94581	9.24359
1.94998	10.5037	1.94998	9.33985
1.95415	10.6675	1.95415	9.57487
1.95833	10.9691	1.95833	9.92328
1.96252	11.0873	1.96252	10.3165
1.96671	11.134	1.96671	10.6325
1.97092	11.075	1.97092	10.9202
1.97514	12.076	1.97514	11.4255
1.97936	14.5534	1.97936	13.3243
1.98359	18.7713	1.98359	16.8136
1.98784	25.5384	1.98784	21.7491
1.99209	35.1619	1.99209	28.3043
1.99635	46.3367	1.99635	36.4801
2.00062	57.2283	2.00062	45.7115
2.0049	68.2557	2.0049	54.5112
2.00919	75.9917	2.00919	60.8559
2.01349	80.8807	2.01349	65.0756
2.01779	82.7717	2.01779	66.3774
2.02211	80.9562	2.02211	63.2098
2.02643	76.3297	2.02643	57.1925
2.03077	68.8302	2.03077	49.4917
2.03511	58.9589	2.03511	40.8581
2.03947	49.0277	2.03947	32.1059
2.04383	37.6547	2.04383	23.763
2.0482	28.1945	2.0482	17.6153
2.05258	21.2833	2.05258	13.5261
2.05697	16.0181	2.05697	10.7305
2.06137	13.2735	2.06137	9.62356
2.06578	11.8591	2.06578	9.37055
2.0702	11.154	2.0702	9.14076
2.07463	10.622	2.07463	9.07203
2.07907	10.1915	2.07907	8.91421
2.08351	9.87352	2.08351	8.77486
2.08797	9.34293	2.08797	8.44915
2.09244	8.9956	2.09244	8.36307
2.09691	8.85649	2.09691	8.12651
2.1014	8.68113	2.1014	8.04775
2.10589	8.55062	2.10589	7.97043
2.1104	8.35371	2.1104	8.00033
2.11491	8.37783	2.11491	7.85247
2.11943	8.36449	2.11943	7.75541
2.12397	8.2414	2.12397	7.6315
2.12851	8.40907	2.12851	7.62054
2.13306	8.53305	2.13306	7.43285
2.13763	8.54454	2.13763	7.45866
2.1422	8.48451	2.1422	7.37066
2.14678	8.35313	2.14678	7.48957
2.15137	8.33187	2.15137	7.41183
2.15598	8.18973	2.15598	7.54838
2.16059	8.14474	2.16059	7.56579
2.16521	8.32449	2.16521	7.61417
2.16984	8.53985	2.16984	7.5954
2.17448	8.77597	2.17448	7.82669
2.17913	8.90106	2.17913	7.85379
2.18379	8.92463	2.18379	8.00319
2.18846	9.05363	2.18846	8.17894
2.19315	9.22631	2.19315	8.40466
2.19784	9.19806	2.19784	8.36875
2.20254	9.17569	2.20254	8.38953
2.20725	9.36435	2.20725	8.55618
2.21197	10.4259	2.21197	9.18801
2.2167	12.8546	2.2167	10.7379
2.22144	18.25	2.22144	14.4981
2.2262	27.1728	2.2262	21.3936
2.23096	37.5139	2.23096	29.4075
2.23573	48.5255	2.23573	38.4901
2.24051	60.1953	2.24051	48.6535
2.2453	68.1413	2.2453	56.6061
2.25011	74.0472	2.25011	61.6192
2.25492	77.6868	2.25492	63.0123
2.25974	77.2068	2.25974	60.2981
2.26458	73.0276	2.26458	54.3342
2.26942	64.5051	2.26942	44.6744
2.27428	53.3117	2.27428	33.9753
2.27914	41.2696	2.27914	24.6219
2.28402	28.1745	2.28402	16.4856
2.2889	18.7419	2.2889	11.137
2.2938	12.5182	2.2938	7.58368
2.2987	8.749	2.2987	5.959
2.30362	7.4342	2.30362	6.26292
2.30855	8.57384	2.30855	8.49544

## Sheet: Figure 2a
	K\-(B)T	PLQY	JSC	Jrad	QFLS
MeO-2PACz/Perovskite	0.0259	0.3182	21.5	4.15336E-23	1.2653
MeO-2PACz/Perovskite/C60	0.0259	0.0033	21.5	4.15336E-23	1.14697
MeO-2PACz/Perovskite/DCl/C60	0.0259	0.0949	21.5	4.15336E-23	1.23397

## Sheet: Figure 2b
-25	-25	22215.1
-25	-21	23086.8
-25	-17	21515.5
-25	-13	20504.5
-25	-9	22263.3
-25	-5	24305.6
-25	-1	21720.4
-25	3	22148.6
-25	7	21560.6
-25	11	23256.4
-25	15	25778.6
-25	19	22363.4
-25	23	22366.1
-25	27	22169.6
-21	-25	21057.5
-21	-21	22929.4
-21	-17	21057.8
-21	-13	24775.7
-21	-9	23382.6
-21	-5	22886.2
-21	-1	22415.4
-21	3	23302.1
-21	7	19753.9
-21	11	22349.6
-21	15	21376.3
-21	19	21393.9
-21	23	19864.6
-21	27	18594.1
-17	-25	21146.8
-17	-21	24080.4
-17	-17	25350.2
-17	-13	24301.2
-17	-9	20295.9
-17	-5	23485
-17	-1	20958.3
-17	3	22879.2
-17	7	23726.9
-17	11	25140.1
-17	15	23390
-17	19	21091
-17	23	22780.6
-17	27	20132
-13	-25	23091.8
-13	-21	23626.2
-13	-17	25501.1
-13	-13	27262.6
-13	-9	23707.5
-13	-5	22617.9
-13	-1	24929.7
-13	3	24807.7
-13	7	24356.6
-13	11	25807.1
-13	15	24548.7
-13	19	25620.5
-13	23	25315.7
-13	27	21686.6
-9	-25	24218.2
-9	-21	23657
-9	-17	26150.3
-9	-13	24272.7
-9	-9	24774.5
-9	-5	24089.7
-9	-1	23126.5
-9	3	23694.4
-9	7	23401.8
-9	11	25131.9
-9	15	23978.2
-9	19	26346.5
-9	23	22759
-9	27	22964.9
-5	-25	21821.6
-5	-21	24862.2
-5	-17	28644.5
-5	-13	23831.4
-5	-9	30348.1
-5	-5	27557.8
-5	-1	26425.3
-5	3	26180.1
-5	7	25997
-5	11	23210.4
-5	15	25922.6
-5	19	25332.2
-5	23	24739.5
-5	27	20685.4
-1	-25	25906.2
-1	-21	26464.2
-1	-17	26236.2
-1	-13	27445.1
-1	-9	23853.6
-1	-5	26714.4
-1	-1	29721
-1	3	28578.2
-1	7	25805.2
-1	11	24667.2
-1	15	25193.8
-1	19	25712.7
-1	23	24275.5
-1	27	25600.3
3	-25	25999.9
3	-21	29310.8
3	-17	28780.9
3	-13	28384.9
3	-9	29144.2
3	-5	27707.7
3	-1	31628.9
3	3	29698.9
3	7	28447.7
3	11	27607.5
3	15	29039.9
3	19	26988.6
3	23	25026.5
3	27	25432.3
7	-25	25998.9
7	-21	28466
7	-17	27923
7	-13	29794.4
7	-9	30705.5
7	-5	32196.5
7	-1	30416.7
7	3	29230.3
7	7	32523.4
7	11	29307.3
7	15	29056
7	19	30213.3
7	23	26300.3
7	27	24403
11	-25	29166
11	-21	30364.9
11	-17	32157
11	-13	30779
11	-9	28865.2
11	-5	31499.6
11	-1	31570.3
11	3	30863.1
11	7	29078.3
11	11	32691
11	15	30962.9
11	19	26134.1
11	23	27293.8
11	27	25842
15	-25	28675.5
15	-21	28884.7
15	-17	32954.2
15	-13	32094.7
15	-9	31089.3
15	-5	31620.9
15	-1	33044.9
15	3	30665
15	7	31818.4
15	11	35638.1
15	15	32367.9
15	19	29582.3
15	23	29883.5
15	27	28389.5
19	-25	30846.8
19	-21	33173.1
19	-17	32408.1
19	-13	32081.6
19	-9	34678.7
19	-5	31484
19	-1	34490.7
19	3	32879.4
19	7	33024.7
19	11	30970
19	15	32111.3
19	19	31678.7
19	23	31563.5
19	27	24428.9
23	-25	32815.2
23	-21	31513.2
23	-17	32836.3
23	-13	31527.9
23	-9	36946.3
23	-5	35375.4
23	-1	27282.2
23	3	29507.2
23	7	30787
23	11	30698.2
23	15	28801.6
23	19	28221.6
23	23	28957.3
23	27	30197
27	-25	28670
27	-21	35277.5
27	-17	32889.4
27	-13	33201.4
27	-9	31776.5
27	-5	34796.3
27	-1	33739
27	3	32314.2
27	7	28304.4
27	11	27966.2
27	15	29796
27	19	24653.3
27	23	24549.7
27	27	24167.9

## Sheet: Figure 2c
-25	-25	33772.4
-25	-21	29404.8
-25	-17	32068.2
-25	-13	33228.7
-25	-9	29571.7
-25	-5	32133.9
-25	-1	29254.6
-25	3	32626.3
-25	7	29448.7
-25	11	33940.5
-25	15	28807.2
-25	19	32681.4
-25	23	34076.8
-25	27	33276.3
-21	-25	32001.4
-21	-21	33716.7
-21	-17	29244.5
-21	-13	31878.9
-21	-9	37213.7
-21	-5	34002.4
-21	-1	31965.7
-21	3	34629.6
-21	7	36167.7
-21	11	34973.3
-21	15	36784.4
-21	19	34641.5
-21	23	30019.6
-21	27	33226.9
-17	-25	36859.8
-17	-21	33638.4
-17	-17	34665.6
-17	-13	32572
-17	-9	34427.3
-17	-5	34000.2
-17	-1	34825.4
-17	3	34023.7
-17	7	35439.5
-17	11	36935.1
-17	15	38087.8
-17	19	32798.3
-17	23	35299.2
-17	27	35002.6
-13	-25	31280.9
-13	-21	33913.4
-13	-17	32377.4
-13	-13	34073.7
-13	-9	32167.4
-13	-5	34127.2
-13	-1	33989.7
-13	3	35432.7
-13	7	33152.1
-13	11	34130.8
-13	15	36255.9
-13	19	35342.2
-13	23	35464.1
-13	27	33617.1
-9	-25	33678.6
-9	-21	32759.4
-9	-17	35291.6
-9	-13	35649.7
-9	-9	35312.3
-9	-5	34051.1
-9	-1	32262.9
-9	3	34797.2
-9	7	34913.4
-9	11	35742.8
-9	15	35249.1
-9	19	34662.1
-9	23	32724.6
-9	27	32493.4
-5	-25	32504.2
-5	-21	31390.9
-5	-17	32658.3
-5	-13	32874.1
-5	-9	33842.6
-5	-5	35791.8
-5	-1	33855
-5	3	35981
-5	7	33829.2
-5	11	33592.8
-5	15	32641.8
-5	19	33618.4
-5	23	32327.6
-5	27	33828.1
-1	-25	33034.4
-1	-21	32309
-1	-17	31717.3
-1	-13	31233.4
-1	-9	32298.8
-1	-5	31342.8
-1	-1	36669.1
-1	3	33465.9
-1	7	34609
-1	11	36732.3
-1	15	34445.5
-1	19	34443.3
-1	23	30887.6
-1	27	30580.4
3	-25	32754.7
3	-21	31961.2
3	-17	34159.7
3	-13	32639.9
3	-9	32388.5
3	-5	32268.8
3	-1	34596.2
3	3	32238.5
3	7	32554.5
3	11	34010.5
3	15	31421.4
3	19	36358.3
3	23	31535.1
3	27	30259.5
7	-25	34606.8
7	-21	29393.7
7	-17	29155.4
7	-13	33732.8
7	-9	33097
7	-5	31971
7	-1	35870.9
7	3	34147
7	7	32060.5
7	11	29433.8
7	15	30900.7
7	19	32208.8
7	23	35334.8
7	27	30346.3
11	-25	33047.6
11	-21	32971.9
11	-17	34263.9
11	-13	33167.3
11	-9	31025.7
11	-5	34026.3
11	-1	33430.7
11	3	35018.6
11	7	32596.3
11	11	34147
11	15	32354.8
11	19	31209.5
11	23	33686.2
11	27	30705
15	-25	35860.5
15	-21	29977.8
15	-17	34554.2
15	-13	33762.6
15	-9	34210.2
15	-5	33488.6
15	-1	32219
15	3	32414.3
15	7	30231.3
15	11	32407
15	15	32762.9
15	19	30997.9
15	23	31555.4
15	27	31296.7
19	-25	32543.8
19	-21	30945.3
19	-17	32948.3
19	-13	34231.4
19	-9	30326.9
19	-5	36386.5
19	-1	31784.8
19	3	31316
19	7	30034.3
19	11	31451.9
19	15	32971.2
19	19	34251
19	23	31228.7
19	27	30017.1
23	-25	31022.7
23	-21	33147.4
23	-17	34154.2
23	-13	32105.7
23	-9	31930.4
23	-5	34702.7
23	-1	29765.2
23	3	33496.4
23	7	32100.8
23	11	33993
23	15	32247.6
23	19	33928.4
23	23	28601
23	27	29316.1
27	-25	29191.7
27	-21	32892.9
27	-17	30718.7
27	-13	32182.8
27	-9	32218.3
27	-5	32355.8
27	-1	30475.1
27	3	35489.8
27	7	34263.2
27	11	33827.8
27	15	32455
27	19	31986.7
27	23	32844
27	27	32314.3

## Sheet: Figure 2d
	control		dcl
0	536	0	512
2.44141	536	2.44141	533
4.88281	650	4.88281	636
7.32422	890	7.32422	889
9.76563	1000	9.76563	1000
12.207	912	12.207	967
14.6484	807	14.6484	899
17.0898	861	17.0898	896
19.5312	804	19.5312	864
21.9727	737	21.9727	855
24.4141	792	24.4141	854
26.8555	737	26.8555	801
29.2969	691	29.2969	785
31.7383	705	31.7383	699
34.1797	687	34.1797	682
36.6211	633	36.6211	799
39.0625	655	39.0625	719
41.5039	664	41.5039	670
43.9453	618	43.9453	701
46.3867	623	46.3867	690
48.8281	652	48.8281	726
51.2695	589	51.2695	670
53.7109	599	53.7109	744
56.1523	638	56.1523	648
58.5938	592	58.5938	678
61.0352	582	61.0352	676
63.4766	587	63.4766	655
65.918	536	65.918	647
68.3594	577	68.3594	682
70.8008	583	70.8008	641
73.2422	573	73.2422	637
75.6836	555	75.6836	657
78.125	557	78.125	644
80.5664	574	80.5664	648
83.0078	562	83.0078	649
85.4492	548	85.4492	638
87.8906	570	87.8906	662
90.332	577	90.332	635
92.7734	528	92.7734	627
95.2148	524	95.2148	629
97.6562	527	97.6562	622
100.098	511	100.098	597
102.539	531	102.539	588
104.98	519	104.98	601
107.422	531	107.422	617
109.863	481	109.863	634
112.305	490	112.305	579
114.746	485	114.746	623
117.188	479	117.188	615
119.629	496	119.629	570
122.07	432	122.07	540
124.512	510	124.512	605
126.953	502	126.953	557
129.395	485	129.395	573
131.836	427	131.836	571
134.277	483	134.277	609
136.719	456	136.719	594
139.16	480	139.16	565
141.602	416	141.602	548
144.043	471	144.043	559
146.484	405	146.484	549
148.926	426	148.926	577
151.367	425	151.367	539
153.809	427	153.809	579
156.25	408	156.25	581
158.691	430	158.691	523
161.133	425	161.133	530
163.574	406	163.574	518
166.016	376	166.016	568
168.457	403	168.457	520
170.898	397	170.898	553
173.34	396	173.34	538
175.781	376	175.781	516
178.223	393	178.223	555
180.664	358	180.664	515
183.105	390	183.105	522
185.547	378	185.547	501
187.988	379	187.988	484
190.43	356	190.43	450
192.871	350	192.871	493
195.312	327	195.312	515
197.754	351	197.754	493
200.195	345	200.195	502
202.637	355	202.637	515
205.078	324	205.078	466
207.52	331	207.52	498
209.961	321	209.961	471
212.402	338	212.402	476
214.844	331	214.844	474
217.285	352	217.285	498
219.727	344	219.727	496
222.168	357	222.168	473
224.609	355	224.609	463
227.051	296	227.051	456
229.492	298	229.492	474
231.934	321	231.934	463
234.375	279	234.375	480
236.816	296	236.816	481
239.258	299	239.258	423
241.699	349	241.699	459
244.141	314	244.141	445
246.582	297	246.582	434
249.023	301	249.023	420
251.465	272	251.465	420
253.906	274	253.906	386
256.348	285	256.348	441
258.789	269	258.789	416
261.23	280	261.23	422
263.672	323	263.672	441
266.113	264	266.113	428
268.555	259	268.555	397
270.996	273	270.996	425
273.438	276	273.438	427
275.879	260	275.879	377
278.32	283	278.32	366
280.762	289	280.762	396
283.203	284	283.203	451
285.645	290	285.645	420
288.086	261	288.086	421
290.527	255	290.527	410
292.969	279	292.969	425
295.41	282	295.41	422
297.852	253	297.852	455
300.293	258	300.293	383
302.734	246	302.734	379
305.176	227	305.176	411
307.617	297	307.617	355
310.059	251	310.059	386
312.5	221	312.5	396
314.941	264	314.941	403
317.383	236	317.383	366
319.824	228	319.824	372
322.266	261	322.266	398
324.707	201	324.707	338
327.148	238	327.148	387
329.59	213	329.59	376
332.031	227	332.031	369
334.473	212	334.473	352
336.914	243	336.914	358
339.355	203	339.355	350
341.797	210	341.797	338
344.238	211	344.238	342
346.68	206	346.68	349
349.121	193	349.121	372
351.562	222	351.562	349
354.004	218	354.004	344
356.445	214	356.445	355
358.887	194	358.887	356
361.328	197	361.328	331
363.77	202	363.77	364
366.211	196	366.211	328
368.652	200	368.652	350
371.094	220	371.094	314
373.535	192	373.535	366
375.977	186	375.977	347
378.418	193	378.418	327
380.859	204	380.859	319
383.301	180	383.301	297
385.742	188	385.742	303
388.184	186	388.184	337
390.625	175	390.625	344
393.066	192	393.066	329
395.508	169	395.508	326
397.949	200	397.949	330
400.391	183	400.391	303
402.832	175	402.832	312
405.273	197	405.273	326
407.715	171	407.715	307
410.156	158	410.156	283
412.598	171	412.598	310
415.039	166	415.039	315
417.48	159	417.48	304
419.922	159	419.922	275
422.363	164	422.363	282
424.805	188	424.805	327
427.246	168	427.246	293
429.688	166	429.688	290
432.129	160	432.129	302
434.57	179	434.57	292
437.012	163	437.012	306
439.453	141	439.453	299
441.895	150	441.895	269
444.336	159	444.336	289
446.777	163	446.777	263
449.219	189	449.219	285
451.66	137	451.66	320
454.102	166	454.102	285
456.543	156	456.543	281
458.984	146	458.984	268
461.426	144	461.426	280
463.867	125	463.867	260
466.309	162	466.309	254
468.75	117	468.75	259
471.191	152	471.191	299
473.633	137	473.633	267
476.074	164	476.074	253
478.516	134	478.516	257
480.957	160	480.957	265
483.398	161	483.398	258
485.84	137	485.84	240
488.281	120	488.281	266
490.723	127	490.723	277
493.164	133	493.164	251
495.605	130	495.605	260
498.047	118	498.047	244
500.488	137	500.488	261
502.93	106	502.93	230
505.371	134	505.371	250
507.812	135	507.812	255
510.254	127	510.254	249
512.695	103	512.695	279
515.137	123	515.137	251
517.578	131	517.578	230
520.02	120	520.02	246
522.461	128	522.461	231
524.902	119	524.902	256
527.344	119	527.344	256
529.785	116	529.785	260
532.227	120	532.227	229
534.668	111	534.668	242
537.109	111	537.109	224
539.551	112	539.551	211
541.992	116	541.992	226
544.434	114	544.434	231
546.875	107	546.875	233
549.316	114	549.316	251
551.758	109	551.758	252
554.199	97	554.199	212
556.641	113	556.641	243
559.082	127	559.082	231
561.523	113	561.523	226
563.965	110	563.965	224
566.406	109	566.406	193
568.848	111	568.848	241
571.289	93	571.289	235
573.73	90	573.73	222
576.172	108	576.172	228
578.613	108	578.613	183
581.055	93	581.055	188
583.496	87	583.496	231
585.938	99	585.938	245
588.379	104	588.379	198
590.82	95	590.82	179
593.262	92	593.262	206
595.703	100	595.703	224
598.145	99	598.145	216
600.586	92	600.586	218
603.027	107	603.027	201
605.469	89	605.469	206
607.91	93	607.91	209
610.352	91	610.352	232
612.793	83	612.793	199
615.234	91	615.234	188
617.676	87	617.676	185
620.117	102	620.117	216
622.559	84	622.559	188
625	94	625	187
627.441	102	627.441	204
629.883	90	629.883	209
632.324	74	632.324	200
634.766	101	634.766	182
637.207	92	637.207	180
639.648	94	639.648	196
642.09	85	642.09	214
644.531	73	644.531	185
646.973	75	646.973	199
649.414	75	649.414	210
651.855	64	651.855	194
654.297	68	654.297	205
656.738	61	656.738	180
659.18	89	659.18	185
661.621	79	661.621	191
664.062	85	664.062	184
666.504	78	666.504	184
668.945	72	668.945	188
671.387	82	671.387	185
673.828	83	673.828	165
676.27	72	676.27	174
678.711	84	678.711	198
681.152	56	681.152	175
683.594	73	683.594	173
686.035	64	686.035	153
688.477	60	688.477	183
690.918	87	690.918	155
693.359	77	693.359	175
695.801	76	695.801	164
698.242	67	698.242	183
700.684	69	700.684	168
703.125	68	703.125	174
705.566	67	705.566	160
708.008	56	708.008	165
710.449	61	710.449	161
712.891	75	712.891	185
715.332	67	715.332	155
717.773	67	717.773	170
720.215	79	720.215	159
722.656	64	722.656	134
725.098	73	725.098	140
727.539	62	727.539	160
729.98	88	729.98	159
732.422	58	732.422	150
734.863	77	734.863	150
737.305	61	737.305	174
739.746	54	739.746	173
742.188	66	742.188	146
744.629	64	744.629	155
747.07	82	747.07	173
749.512	62	749.512	147
751.953	73	751.953	182
754.395	63	754.395	168
756.836	71	756.836	156
759.277	61	759.277	154
761.719	52	761.719	151
764.16	47	764.16	138
766.602	51	766.602	155
769.043	55	769.043	132
771.484	68	771.484	157
773.926	57	773.926	141
776.367	55	776.367	146
778.809	56	778.809	155
781.25	69	781.25	156
783.691	55	783.691	167
786.133	57	786.133	151
788.574	54	788.574	151
791.016	53	791.016	137
793.457	66	793.457	162
795.898	39	795.898	134
798.34	36	798.34	149
800.781	55	800.781	146
803.223	45	803.223	150
805.664	53	805.664	154
808.105	39	808.105	158
810.547	47	810.547	155
812.988	44	812.988	134
815.43	59	815.43	156
817.871	65	817.871	118
820.312	56	820.312	117
822.754	40	822.754	135
825.195	51	825.195	125
827.637	40	827.637	142
830.078	46	830.078	126
832.52	49	832.52	128
834.961	58	834.961	132
837.402	52	837.402	131
839.844	43	839.844	129
842.285	45	842.285	137
844.727	49	844.727	124
847.168	46	847.168	158
849.609	42	849.609	107
852.051	45	852.051	125
854.492	44	854.492	136
856.934	44	856.934	118
859.375	42	859.375	145
861.816	43	861.816	148
864.258	44	864.258	126
866.699	45	866.699	120
869.141	32	869.141	118
871.582	36	871.582	142
874.023	31	874.023	137
876.465	39	876.465	122
878.906	31	878.906	120
881.348	37	881.348	118
883.789	33	883.789	127
886.23	46	886.23	107
888.672	34	888.672	125
891.113	49	891.113	118
893.555	34	893.555	127
895.996	39	895.996	123
898.438	46	898.438	116
900.879	45	900.879	114
903.32	35	903.32	111
905.762	39	905.762	114
908.203	46	908.203	117
910.645	52	910.645	119
913.086	35	913.086	121
915.527	46	915.527	100
917.969	41	917.969	106
920.41	48	920.41	116
922.852	30	922.852	125
925.293	32	925.293	106
927.734	29	927.734	102
930.176	32	930.176	120
932.617	48	932.617	130
935.059	38	935.059	102
937.5	35	937.5	117
939.941	31	939.941	122
942.383	35	942.383	112
944.824	37	944.824	99
947.266	35	947.266	87
949.707	23	949.707	119
952.148	34	952.148	124
954.59	31	954.59	92
957.031	36	957.031	112
959.473	23	959.473	127
961.914	33	961.914	102
964.355	38	964.355	117
966.797	36	966.797	100
969.238	36	969.238	113
971.68	30	971.68	102
974.121	39	974.121	114
976.562	35	976.562	105
979.004	37	979.004	90
981.445	23	981.445	90
983.887	27	983.887	104
986.328	39	986.328	113
988.77	33	988.77	107
991.211	37	991.211	93
993.652	24	993.652	90
996.094	34	996.094	122
998.535	21	998.535	103
1000.98	28	1000.98	83
1003.42	28	1003.42	103
1005.86	35	1005.86	98
1008.3	25	1008.3	89
1010.74	32	1010.74	100
1013.18	26	1013.18	100
1015.62	30	1015.62	73
1018.07	36	1018.07	105
1020.51	24	1020.51	92
1022.95	29	1022.95	81
1025.39	21	1025.39	97
1027.83	34	1027.83	92
1030.27	23	1030.27	69
1032.71	25	1032.71	99
1035.16	26	1035.16	98
1037.6	23	1037.6	102
1040.04	28	1040.04	75
1042.48	30	1042.48	97
1044.92	22	1044.92	82
1047.36	25	1047.36	77
1049.8	21	1049.8	67
1052.25	29	1052.25	101
1054.69	26	1054.69	87
1057.13	28	1057.13	91
1059.57	38	1059.57	97
1062.01	21	1062.01	99
1064.45	24	1064.45	86
1066.89	31	1066.89	88
1069.34	19	1069.34	94
1071.78	22	1071.78	80
1074.22	28	1074.22	87
1076.66	29	1076.66	85
1079.1	28	1079.1	91
1081.54	29	1081.54	87
1083.98	21	1083.98	81
1086.43	23	1086.43	106
1088.87	29	1088.87	71
1091.31	23	1091.31	89
1093.75	25	1093.75	91
1096.19	18	1096.19	87
1098.63	21	1098.63	83
1101.07	20	1101.07	94
1103.52	22	1103.52	76
1105.96	24	1105.96	76
1108.4	29	1108.4	68
1110.84	16	1110.84	81
1113.28	27	1113.28	86
1115.72	30	1115.72	82
1118.16	22	1118.16	84
1120.61	24	1120.61	66
1123.05	23	1123.05	87
1125.49	23	1125.49	78
1127.93	18	1127.93	90
1130.37	15	1130.37	77
1132.81	26	1132.81	90
1135.25	19	1135.25	82
1137.7	22	1137.7	75
1140.14	18	1140.14	81
1142.58	12	1142.58	68
1145.02	24	1145.02	80
1147.46	21	1147.46	70
1149.9	23	1149.9	73
1152.34	29	1152.34	71
1154.79	15	1154.79	80
1157.23	17	1157.23	80
1159.67	17	1159.67	78
1162.11	27	1162.11	74
1164.55	20	1164.55	76
1166.99	17	1166.99	77
1169.43	23	1169.43	66
1171.88	20	1171.88	80
1174.32	17	1174.32	71
1176.76	20	1176.76	70
1179.2	17	1179.2	66
1181.64	16	1181.64	66
1184.08	25	1184.08	62
1186.52	28	1186.52	78
1188.96	25	1188.96	65
1191.41	19	1191.41	71
1193.85	14	1193.85	81
1196.29	18	1196.29	60
1198.73	10	1198.73	61
1201.17	24	1201.17	76
1203.61	18	1203.61	73
1206.05	17	1206.05	75
1208.5	14	1208.5	76
1210.94	21	1210.94	72
1213.38	18	1213.38	49
1215.82	20	1215.82	85
1218.26	20	1218.26	59
1220.7	13	1220.7	70
1223.14	12	1223.14	61
1225.59	16	1225.59	69
1228.03	25	1228.03	77
1230.47	21	1230.47	62
1232.91	7	1232.91	56
1235.35	20	1235.35	61
1237.79	15	1237.79	59
1240.23	23	1240.23	82
1242.68	28	1242.68	61
1245.12	17	1245.12	62
1247.56	15	1247.56	65
1250	20	1250	51
1252.44	22	1252.44	76
1254.88	15	1254.88	66
1257.32	12	1257.32	64
1259.77	5	1259.77	54
1262.21	22	1262.21	63
1264.65	20	1264.65	71
1267.09	17	1267.09	55
1269.53	13	1269.53	70
1271.97	17	1271.97	56
1274.41	15	1274.41	71
1276.86	13	1276.86	69
1279.3	18	1279.3	69
1281.74	12	1281.74	63
1284.18	11	1284.18	66
1286.62	10	1286.62	60
1289.06	21	1289.06	59
1291.5	13	1291.5	62
1293.95	11	1293.95	51
1296.39	9	1296.39	54
1298.83	21	1298.83	52
1301.27	8	1301.27	63
1303.71	13	1303.71	58
1306.15	19	1306.15	53
1308.59	14	1308.59	68
1311.04	14	1311.04	63
1313.48	9	1313.48	62
1315.92	11	1315.92	57
1318.36	8	1318.36	51
1320.8	12	1320.8	57
1323.24	11	1323.24	67
1325.68	21	1325.68	47
1328.12	12	1328.12	52
1330.57	13	1330.57	64
1333.01	19	1333.01	63
1335.45	12	1335.45	59
1337.89	12	1337.89	69
1340.33	8	1340.33	45
1342.77	20	1342.77	45
1345.21	12	1345.21	46
1347.66	7	1347.66	56
1350.1	18	1350.1	54
1352.54	14	1352.54	60
1354.98	10	1354.98	55
1357.42	16	1357.42	55
1359.86	12	1359.86	66
1362.3	17	1362.3	50
1364.75	15	1364.75	49
1367.19	18	1367.19	62
1369.63	12	1369.63	45
1372.07	12	1372.07	52
1374.51	8	1374.51	59
1376.95	9	1376.95	52
1379.39	18	1379.39	45
1381.84	14	1381.84	47
1384.28	13	1384.28	49
1386.72	8	1386.72	47
1389.16	16	1389.16	58
1391.6	16	1391.6	41
1394.04	14	1394.04	46
1396.48	13	1396.48	54
1398.93	11	1398.93	59
1401.37	16	1401.37	48
1403.81	9	1403.81	54
1406.25	14	1406.25	42
1408.69	15	1408.69	40
1411.13	11	1411.13	41
1413.57	8	1413.57	32
1416.02	10	1416.02	50
1418.46	6	1418.46	46
1420.9	7	1420.9	53
1423.34	17	1423.34	52
1425.78	10	1425.78	33
1428.22	9	1428.22	40
1430.66	13	1430.66	48
1433.11	12	1433.11	36
1435.55	10	1435.55	53
1437.99	19	1437.99	47
1440.43	14	1440.43	54
1442.87	8	1442.87	42
1445.31	9	1445.31	43
1447.75	14	1447.75	55
1450.2	4	1450.2	35
1452.64	8	1452.64	44
1455.08	8	1455.08	37
1457.52	12	1457.52	46
1459.96	12	1459.96	41
1462.4	11	1462.4	42
1464.84	8	1464.84	51
1467.29	7	1467.29	41
1469.73	10	1469.73	41
1472.17	5	1472.17	56
1474.61	16	1474.61	44
1477.05	10	1477.05	37
1479.49	3	1479.49	46
1481.93	13	1481.93	52
1484.38	8	1484.38	38
1486.82	13	1486.82	33
1489.26	7	1489.26	48
1491.7	4	1491.7	48
1494.14	7	1494.14	43
1496.58	1	1496.58	42
1499.02	12	1499.02	40
1501.46	15	1501.46	36
1503.91	7	1503.91	36
1506.35	9	1506.35	39
1508.79	6	1508.79	36
1511.23	18	1511.23	42
1513.67	12	1513.67	58
1516.11	13	1516.11	58
1518.55	13	1518.55	34
1521	11	1521	40
1523.44	9	1523.44	46
1525.88	14	1525.88	29
1528.32	7	1528.32	36
1530.76	8	1530.76	45
1533.2	11	1533.2	40
1535.64	7	1535.64	36
1538.09	8	1538.09	31
1540.53	6	1540.53	32
1542.97	6	1542.97	33
1545.41	4	1545.41	39
1547.85	8	1547.85	37
1550.29	6	1550.29	33
1552.73	9	1552.73	41
1555.18	8	1555.18	43
1557.62	6	1557.62	30
1560.06	5	1560.06	27
1562.5	9	1562.5	34
1564.94	10	1564.94	29
1567.38	6	1567.38	34
1569.82	8	1569.82	44
1572.27	11	1572.27	31
1574.71	5	1574.71	25
1577.15	8	1577.15	45
1579.59	8	1579.59	30
1582.03	10	1582.03	25
1584.47	6	1584.47	43
1586.91	6	1586.91	46
1589.36	10	1589.36	38
1591.8	10	1591.8	36
1594.24	3	1594.24	28
1596.68	7	1596.68	39
1599.12	6	1599.12	37
1601.56	13	1601.56	27
1604	8	1604	43
1606.45	5	1606.45	37
1608.89	1	1608.89	28
1611.33	8	1611.33	41
1613.77	8	1613.77	35
1616.21	7	1616.21	49
1618.65	4	1618.65	42
1621.09	5	1621.09	37
1623.54	6	1623.54	31
1625.98	7	1625.98	27
1628.42	2	1628.42	34
1630.86	8	1630.86	35
1633.3	3	1633.3	46
1635.74	10	1635.74	31
1638.18	5	1638.18	28
1640.62	5	1640.62	33
1643.07	8	1643.07	31
1645.51	6	1645.51	37
1647.95	5	1647.95	31
1650.39	5	1650.39	24
1652.83	8	1652.83	32
1655.27	5	1655.27	34
1657.71	7	1657.71	31
1660.16	8	1660.16	32
1662.6	10	1662.6	32
1665.04	9	1665.04	39
1667.48	6	1667.48	34
1669.92	6	1669.92	22
1672.36	6	1672.36	27
1674.8	2	1674.8	27
1677.25	12	1677.25	36
1679.69	3	1679.69	27
1682.13	1	1682.13	30
1684.57	9	1684.57	37
1687.01	5	1687.01	26
1689.45	6	1689.45	34
1691.89	7	1691.89	22
1694.34	8	1694.34	28
1696.78	14	1696.78	29
1699.22	7	1699.22	34
1701.66	3	1701.66	31
1704.1	4	1704.1	23
1706.54	5	1706.54	21
1708.98	5	1708.98	31
1711.43	3	1711.43	33
1713.87	6	1713.87	30
1716.31	8	1716.31	25
1718.75	8	1718.75	28
1721.19	5	1721.19	35
1723.63	5	1723.63	35
1726.07	9	1726.07	32
1728.52	6	1728.52	36
1730.96	4	1730.96	27
1733.4	9	1733.4	26
1735.84	7	1735.84	30
1738.28	3	1738.28	36
1740.72	4	1740.72	24
1743.16	2	1743.16	26
1745.61	2	1745.61	28
1748.05	5	1748.05	29
1750.49	2	1750.49	36
1752.93	3	1752.93	28
1755.37	6	1755.37	28
1757.81	2	1757.81	24
1760.25	13	1760.25	29
1762.7	6	1762.7	17
1765.14	6	1765.14	29
1767.58	10	1767.58	31
1770.02	6	1770.02	24
1772.46	4	1772.46	31
1774.9	4	1774.9	26
1777.34	2	1777.34	34
1779.79	1	1779.79	24
1782.23	13	1782.23	29
1784.67	5	1784.67	27
1787.11	5	1787.11	25
1789.55	10	1789.55	23
1791.99	6	1791.99	20
1794.43	4	1794.43	35
1796.88	7	1796.88	24
1799.32	3	1799.32	25
1801.76	9	1801.76	30
1804.2	1	1804.2	28
1806.64	5	1806.64	21
1809.08	7	1809.08	20
1811.52	7	1811.52	24
1813.96	7	1813.96	28
1816.41	8	1816.41	15
1818.85	4	1818.85	27
1821.29	5	1821.29	17
1823.73	5	1823.73	32
1826.17	3	1826.17	30
1828.61	3	1828.61	33
1831.05	8	1831.05	23
1833.5	6	1833.5	15
1835.94	2	1835.94	29
1838.38	3	1838.38	22
1840.82	6	1840.82	25
1843.26	5	1843.26	25
1845.7	5	1845.7	22
1848.14	6	1848.14	27
1850.59	6	1850.59	26
1853.03	3	1853.03	29
1855.47	4	1855.47	19
1857.91	4	1857.91	23
1860.35	1	1860.35	24
1862.79	5	1862.79	19
1865.23	5	1865.23	33
1867.68	7	1867.68	30
1870.12	5	1870.12	22
1872.56	3	1872.56	20
1875	6	1875	18
1877.44	8	1877.44	33
1879.88	6	1879.88	19
1882.32	5	1882.32	17
1884.77	5	1884.77	33
1887.21	3	1887.21	21
1889.65	8	1889.65	26
1892.09	5	1892.09	22
1894.53	4	1894.53	20
1896.97	5	1896.97	22
1899.41	5	1899.41	26
1901.86	5	1901.86	23
1904.3	6	1904.3	22
1906.74	1	1906.74	31
1909.18	6	1909.18	27
1911.62	3	1911.62	23
1914.06	4	1914.06	18
1916.5	8	1916.5	27
1918.95	2	1918.95	18
1921.39	3	1921.39	24
1923.83	5	1923.83	23
1926.27	3	1926.27	24
1928.71	2	1928.71	21
1931.15	8	1931.15	21
1933.59	6	1933.59	21
1936.04	9	1936.04	14
1938.48	1	1938.48	13
1940.92	4	1940.92	16
1943.36	3	1943.36	26
1945.8	6	1945.8	25
1948.24	4	1948.24	19
1950.68	3	1950.68	26
1953.12	4	1953.12	24
1955.57	4	1955.57	22
1958.01	8	1958.01	22
1960.45	6	1960.45	31
1962.89	4	1962.89	22
1965.33	5	1965.33	16
1967.77	7	1967.77	28
1970.21	5	1970.21	20
1972.66	5	1972.66	20
1975.1	3	1975.1	24
1977.54	3	1977.54	19
1979.98	2	1979.98	26
1982.42	3	1982.42	21
1984.86	1	1984.86	18
1987.3	6	1987.3	23
1989.75	3	1989.75	18
1992.19	6	1992.19	14
1994.63	1	1994.63	23
1997.07	3	1997.07	17
1999.51	5	1999.51	16
2001.95	4	2001.95	14
2004.39	5	2004.39	17
2006.84	3	2006.84	20
2009.28	10	2009.28	22
2011.72	8	2011.72	15
2014.16	4	2014.16	18
2016.6	4	2016.6	15
2019.04	5	2019.04	17
2021.48	4	2021.48	16
2023.93	1	2023.93	17
2026.37	3	2026.37	15
2028.81	3	2028.81	21
2031.25	4	2031.25	23
2033.69	2	2033.69	16
2036.13	5	2036.13	18
2038.57	2	2038.57	18
2041.02	8	2041.02	15
2043.46	4	2043.46	17
2045.9	3	2045.9	26
2048.34	5	2048.34	20
2050.78	4	2050.78	21
2053.22	3	2053.22	22
2055.66	3	2055.66	21
2058.11	3	2058.11	16
2060.55	4	2060.55	16
2062.99	6	2062.99	17
2065.43	1	2065.43	17
2067.87	2	2067.87	20
2070.31	5	2070.31	14
2072.75	0	2072.75	21
2075.2	4	2075.2	18
2077.64	3	2077.64	12
2080.08	6	2080.08	22
2082.52	1	2082.52	23
2084.96	2	2084.96	17
2087.4	3	2087.4	19
2089.84	3	2089.84	12
2092.29	3	2092.29	18
2094.73	4	2094.73	19
2097.17	7	2097.17	15
2099.61	9	2099.61	19
2102.05	3	2102.05	16
2104.49	5	2104.49	15
2106.93	2	2106.93	13
2109.38	6	2109.38	15
2111.82	0	2111.82	16
2114.26	3	2114.26	17
2116.7	6	2116.7	11
2119.14	3	2119.14	10
2121.58	1	2121.58	21
2124.02	2	2124.02	16
2126.46	4	2126.46	15
2128.91	4	2128.91	15
2131.35	2	2131.35	13
2133.79	5	2133.79	13
2136.23	1	2136.23	14
2138.67	5	2138.67	14
2141.11	2	2141.11	17
2143.55	0	2143.55	11
2146	4	2146	15
2148.44	3	2148.44	15
2150.88	1	2150.88	19
2153.32	3	2153.32	7
2155.76	2	2155.76	25
2158.2	2	2158.2	15
2160.64	2	2160.64	18
2163.09	3	2163.09	22
2165.53	3	2165.53	17
2167.97	1	2167.97	12
2170.41	5	2170.41	22
2172.85	1	2172.85	11
2175.29	2	2175.29	8
2177.73	4	2177.73	16
2180.18	2	2180.18	16
2182.62	3	2182.62	13
2185.06	4	2185.06	13
2187.5	4	2187.5	11
2189.94	3	2189.94	19
2192.38	2	2192.38	12
2194.82	7	2194.82	18
2197.27	2	2197.27	21
2199.71	4	2199.71	10
2202.15	3	2202.15	8
2204.59	3	2204.59	12
2207.03	0	2207.03	14
2209.47	7	2209.47	13
2211.91	9	2211.91	9
2214.36	2	2214.36	11
2216.8	3	2216.8	10
2219.24	3	2219.24	22
2221.68	5	2221.68	11
2224.12	2	2224.12	10
2226.56	2	2226.56	14
2229	3	2229	16
2231.45	4	2231.45	7
2233.89	3	2233.89	13
2236.33	1	2236.33	21
2238.77	4	2238.77	15
2241.21	4	2241.21	15
2243.65	2	2243.65	9
2246.09	4	2246.09	10
2248.54	3	2248.54	9
2250.98	4	2250.98	20
2253.42	0	2253.42	11
2255.86	4	2255.86	10
2258.3	3	2258.3	16
2260.74	5	2260.74	7
2263.18	1	2263.18	10
2265.62	1	2265.62	14
2268.07	4	2268.07	8
2270.51	1	2270.51	19
2272.95	4	2272.95	12
2275.39	1	2275.39	16
2277.83	2	2277.83	17
2280.27	7	2280.27	17
2282.71	1	2282.71	5
2285.16	2	2285.16	8
2287.6	3	2287.6	22
2290.04	3	2290.04	15
2292.48	4	2292.48	7
2294.92	4	2294.92	13
2297.36	4	2297.36	14
2299.8	2	2299.8	11
2302.25	7	2302.25	9
2304.69	1	2304.69	12
2307.13	1	2307.13	13
2309.57	3	2309.57	16
2312.01	2	2312.01	8
2314.45	1	2314.45	16
2316.89	2	2316.89	13
2319.34	3	2319.34	10
2321.78	2	2321.78	14
2324.22	5	2324.22	7
2326.66	4	2326.66	10
2329.1	0	2329.1	12
2331.54	2	2331.54	12
2333.98	3	2333.98	8
2336.43	3	2336.43	16
2338.87	2	2338.87	8
2341.31	3	2341.31	12
2343.75	4	2343.75	12
2346.19	3	2346.19	12
2348.63	2	2348.63	14
2351.07	4	2351.07	14
2353.52	2	2353.52	6
2355.96	2	2355.96	8
2358.4	2	2358.4	12
2360.84	3	2360.84	9
2363.28	1	2363.28	11
2365.72	0	2365.72	7
2368.16	1	2368.16	13
2370.61	7	2370.61	20
2373.05	1	2373.05	8
2375.49	1	2375.49	5
2377.93	3	2377.93	20
2380.37	1	2380.37	13
2382.81	7	2382.81	4
2385.25	2	2385.25	13
2387.7	3	2387.7	9
2390.14	6	2390.14	14
2392.58	7	2392.58	12
2395.02	5	2395.02	13
2397.46	6	2397.46	10
2399.9	1	2399.9	17
2402.34	3	2402.34	13
2404.79	3	2404.79	9
2407.23	4	2407.23	9
2409.67	1	2409.67	9
2412.11	2	2412.11	12
2414.55	2	2414.55	7
2416.99	2	2416.99	10
2419.43	2	2419.43	10
2421.88	1	2421.88	7
2424.32	1	2424.32	13
2426.76	3	2426.76	16
2429.2	0	2429.2	11
2431.64	2	2431.64	9
2434.08	2	2434.08	8
2436.52	5	2436.52	10
2438.96	3	2438.96	13
2441.41	6	2441.41	17
2443.85	2	2443.85	13
2446.29	3	2446.29	4
2448.73	3	2448.73	11
2451.17	3	2451.17	14
2453.61	2	2453.61	3
2456.05	4	2456.05	9
2458.5	3	2458.5	5
2460.94	0	2460.94	9
2463.38	2	2463.38	7
2465.82	3	2465.82	10
2468.26	3	2468.26	10
2470.7	0	2470.7	9
2473.14	3	2473.14	11
2475.59	2	2475.59	12
2478.03	1	2478.03	14
2480.47	2	2480.47	16
2482.91	2	2482.91	12
2485.35	4	2485.35	10
2487.79	3	2487.79	7
2490.23	4	2490.23	15
2492.68	5	2492.68	10
2495.12	0	2495.12	8
2497.56	4	2497.56	7
2500	2	2500	11
2502.44	2	2502.44	11
2504.88	2	2504.88	13
2507.32	1	2507.32	9
2509.77	2	2509.77	11
2512.21	1	2512.21	9
2514.65	3	2514.65	11
2517.09	0	2517.09	6
2519.53	2	2519.53	13
2521.97	3	2521.97	6
2524.41	2	2524.41	13
2526.86	7	2526.86	10
2529.3	6	2529.3	10
2531.74	2	2531.74	7
2534.18	2	2534.18	14
2536.62	2	2536.62	7
2539.06	2	2539.06	10
2541.5	1	2541.5	7
2543.95	2	2543.95	8
2546.39	1	2546.39	6
2548.83	3	2548.83	14
2551.27	4	2551.27	8
2553.71	3	2553.71	13
2556.15	0	2556.15	13
2558.59	2	2558.59	7
2561.04	5	2561.04	7
2563.48	0	2563.48	9
2565.92	1	2565.92	7
2568.36	0	2568.36	11
2570.8	3	2570.8	7
2573.24	2	2573.24	10
2575.68	1	2575.68	12
2578.12	3	2578.12	7
2580.57	1	2580.57	5
2583.01	3	2583.01	8
2585.45	2	2585.45	11
2587.89	3	2587.89	8
2590.33	2	2590.33	9
2592.77	0	2592.77	4
2595.21	1	2595.21	7
2597.66	0	2597.66	6
2600.1	1	2600.1	10
2602.54	0	2602.54	8
2604.98	6	2604.98	4
2607.42	0	2607.42	11
2609.86	2	2609.86	6
2612.3	5	2612.3	13
2614.75	1	2614.75	7
2617.19	1	2617.19	12
2619.63	2	2619.63	8
2622.07	3	2622.07	5
2624.51	3	2624.51	10
2626.95	3	2626.95	7
2629.39	1	2629.39	12
2631.84	3	2631.84	8
2634.28	1	2634.28	7
2636.72	3	2636.72	6
2639.16	0	2639.16	4
2641.6	7	2641.6	12
2644.04	0	2644.04	10
2646.48	0	2646.48	13
2648.93	3	2648.93	10
2651.37	1	2651.37	12
2653.81	1	2653.81	8
2656.25	2	2656.25	6
2658.69	4	2658.69	6
2661.13	3	2661.13	7
2663.57	2	2663.57	8
2666.02	3	2666.02	7
2668.46	1	2668.46	7
2670.9	1	2670.9	5
2673.34	4	2673.34	11
2675.78	3	2675.78	7
2678.22	2	2678.22	4
2680.66	3	2680.66	6
2683.11	2	2683.11	5
2685.55	2	2685.55	7
2687.99	3	2687.99	5
2690.43	3	2690.43	5
2692.87	2	2692.87	9
2695.31	2	2695.31	5
2697.75	0	2697.75	5
2700.2	2	2700.2	11
2702.64	2	2702.64	4
2705.08	2	2705.08	4
2707.52	1	2707.52	7
2709.96	0	2709.96	11
2712.4	4	2712.4	10
2714.84	0	2714.84	11
2717.29	3	2717.29	10
2719.73	4	2719.73	8
2722.17	1	2722.17	6
2724.61	3	2724.61	8
2727.05	3	2727.05	13
2729.49	3	2729.49	13
2731.93	5	2731.93	8
2734.38	2	2734.38	8
2736.82	3	2736.82	8
2739.26	2	2739.26	9
2741.7	1	2741.7	5
2744.14	1	2744.14	9
2746.58	2	2746.58	12
2749.02	1	2749.02	9
2751.46	3	2751.46	5
2753.91	3	2753.91	8
2756.35	1	2756.35	10
2758.79	2	2758.79	8
2761.23	1	2761.23	8
2763.67	2	2763.67	9
2766.11	2	2766.11	10
2768.55	1	2768.55	7
2771	2	2771	8
2773.44	1	2773.44	5
2775.88	1	2775.88	9
2778.32	3	2778.32	6
2780.76	1	2780.76	7
2783.2	3	2783.2	4
2785.64	3	2785.64	9
2788.09	0	2788.09	8
2790.53	2	2790.53	7
2792.97	3	2792.97	5
2795.41	1	2795.41	8
2797.85	1	2797.85	12
2800.29	2	2800.29	3
2802.73	1	2802.73	7
2805.18	2	2805.18	8
2807.62	1	2807.62	7
2810.06	2	2810.06	5
2812.5	1	2812.5	4
2814.94	2	2814.94	10
2817.38	1	2817.38	5
2819.82	2	2819.82	10
2822.27	1	2822.27	5
2824.71	6	2824.71	5
2827.15	1	2827.15	6
2829.59	2	2829.59	9
2832.03	0	2832.03	7
2834.47	0	2834.47	4
2836.91	1	2836.91	8
2839.36	3	2839.36	6
2841.8	2	2841.8	5
2844.24	1	2844.24	4
2846.68	4	2846.68	9
2849.12	5	2849.12	5
2851.56	3	2851.56	8
2854	1	2854	4
2856.45	2	2856.45	7
2858.89	3	2858.89	8
2861.33	0	2861.33	4
2863.77	2	2863.77	6
2866.21	4	2866.21	10
2868.65	3	2868.65	5
2871.09	2	2871.09	4
2873.54	0	2873.54	9
2875.98	2	2875.98	7
2878.42	0	2878.42	9
2880.86	1	2880.86	3
2883.3	1	2883.3	8
2885.74	0	2885.74	1
2888.18	1	2888.18	6
2890.62	1	2890.62	6
2893.07	1	2893.07	8
2895.51	1	2895.51	7
2897.95	1	2897.95	7
2900.39	4	2900.39	6
2902.83	2	2902.83	5
2905.27	1	2905.27	11
2907.71	2	2907.71	2
2910.16	3	2910.16	4
2912.6	2	2912.6	7
2915.04	2	2915.04	8
2917.48	4	2917.48	7
2919.92	2	2919.92	6
2922.36	1	2922.36	8
2924.8	1	2924.8	8
2927.25	0	2927.25	6
2929.69	2	2929.69	10
2932.13	0	2932.13	8
2934.57	1	2934.57	8
2937.01	1	2937.01	8
2939.45	1	2939.45	5
2941.89	1	2941.89	4
2944.34	2	2944.34	4
2946.78	2	2946.78	7
2949.22	1	2949.22	8
2951.66	0	2951.66	7
2954.1	2	2954.1	7
2956.54	0	2956.54	7
2958.98	2	2958.98	3
2961.43	0	2961.43	5
2963.87	0	2963.87	4
2966.31	2	2966.31	7
2968.75	4	2968.75	7
2971.19	1	2971.19	3
2973.63	5	2973.63	2
2976.07	1	2976.07	6
2978.52	4	2978.52	6
2980.96	2	2980.96	3
2983.4	0	2983.4	3
2985.84	0	2985.84	3
2988.28	2	2988.28	7
2990.72	2	2990.72	5
2993.16	0	2993.16	5
2995.61	3	2995.61	7
2998.05	1	2998.05	5
3000.49	1	3000.49	2
3002.93	1	3002.93	5
3005.37	1	3005.37	4
3007.81	3	3007.81	1
3010.25	1	3010.25	10
3012.7	1	3012.7	5
3015.14	1	3015.14	3
3017.58	2	3017.58	3
3020.02	6	3020.02	5
3022.46	2	3022.46	7
3024.9	2	3024.9	5
3027.34	0	3027.34	5
3029.79	3	3029.79	10
3032.23	1	3032.23	10
3034.67	1	3034.67	5
3037.11	2	3037.11	6
3039.55	0	3039.55	5
3041.99	1	3041.99	6
3044.43	3	3044.43	8
3046.88	0	3046.88	7
3049.32	1	3049.32	5
3051.76	0	3051.76	7
3054.2	0	3054.2	2
3056.64	3	3056.64	7
3059.08	2	3059.08	0
3061.52	2	3061.52	7
3063.96	2	3063.96	5
3066.41	2	3066.41	3
3068.85	1	3068.85	7
3071.29	2	3071.29	7
3073.73	1	3073.73	5
3076.17	2	3076.17	5
3078.61	2	3078.61	6
3081.05	3	3081.05	2
3083.5	2	3083.5	4
3085.94	6	3085.94	3
3088.38	3	3088.38	6
3090.82	3	3090.82	1
3093.26	1	3093.26	1
3095.7	2	3095.7	4
3098.14	2	3098.14	6
3100.59	3	3100.59	7
3103.03	2	3103.03	6
3105.47	1	3105.47	2
3107.91	0	3107.91	0
3110.35	1	3110.35	6
3112.79	1	3112.79	6
3115.23	4	3115.23	10
3117.68	2	3117.68	2
3120.12	1	3120.12	6
3122.56	0	3122.56	7
3125	3	3125	8
3127.44	0	3127.44	6
3129.88	1	3129.88	4
3132.32	3	3132.32	3
3134.77	1	3134.77	4
3137.21	1	3137.21	12
3139.65	3	3139.65	6
3142.09	0	3142.09	5
3144.53	0	3144.53	4
3146.97	0	3146.97	5
3149.41	2	3149.41	1
3151.86	2	3151.86	11
3154.3	1	3154.3	6
3156.74	2	3156.74	7
3159.18	4	3159.18	9
3161.62	4	3161.62	4
3164.06	2	3164.06	4
3166.5	1	3166.5	4
3168.95	1	3168.95	7
3171.39	0	3171.39	5
3173.83	0	3173.83	4
3176.27	0	3176.27	6
3178.71	1	3178.71	8
3181.15	2	3181.15	6
3183.59	0	3183.59	3
3186.04	1	3186.04	4
3188.48	2	3188.48	5
3190.92	0	3190.92	2
3193.36	0	3193.36	9
3195.8	2	3195.8	4
3198.24	0	3198.24	5
3200.68	3	3200.68	3
3203.12	2	3203.12	6
3205.57	1	3205.57	4
3208.01	3	3208.01	2
3210.45	1	3210.45	5
3212.89	2	3212.89	10
3215.33	0	3215.33	4
3217.77	2	3217.77	9
3220.21	0	3220.21	7
3222.66	0	3222.66	4
3225.1	2	3225.1	5
3227.54	1	3227.54	6
3229.98	1	3229.98	8
3232.42	1	3232.42	2
3234.86	3	3234.86	2
3237.3	4	3237.3	4
3239.75	3	3239.75	1
3242.19	4	3242.19	5
3244.63	1	3244.63	5
3247.07	2	3247.07	7
3249.51	0	3249.51	5
3251.95	0	3251.95	8
3254.39	2	3254.39	2
3256.84	2	3256.84	3
3259.28	2	3259.28	5
3261.72	2	3261.72	4
3264.16	3	3264.16	4
3266.6	4	3266.6	1
3269.04	0	3269.04	2
3271.48	1	3271.48	4
3273.93	2	3273.93	2
3276.37	0	3276.37	6
3278.81	1	3278.81	5
3281.25	0	3281.25	3
3283.69	1	3283.69	9
3286.13	0	3286.13	4
3288.57	1	3288.57	4
3291.02	1	3291.02	1
3293.46	0	3293.46	2
3295.9	3	3295.9	2
3298.34	2	3298.34	5
3300.78	2	3300.78	4
3303.22	1	3303.22	2
3305.66	3	3305.66	3
3308.11	3	3308.11	5
3310.55	2	3310.55	2
3312.99	3	3312.99	2
3315.43	2	3315.43	1
3317.87	1	3317.87	6
3320.31	0	3320.31	8
3322.75	2	3322.75	5
3325.2	2	3325.2	6
3327.64	2	3327.64	8
3330.08	2	3330.08	4
3332.52	2	3332.52	4
3334.96	3	3334.96	6
3337.4	3	3337.4	3
3339.84	5	3339.84	3
3342.29	1	3342.29	10
3344.73	0	3344.73	3
3347.17	2	3347.17	4
3349.61	5	3349.61	6
3352.05	1	3352.05	1
3354.49	3	3354.49	5
3356.93	1	3356.93	7
3359.38	1	3359.38	5
3361.82	1	3361.82	4
3364.26	2	3364.26	4
3366.7	2	3366.7	6
3369.14	2	3369.14	6
3371.58	1	3371.58	2
3374.02	2	3374.02	11
3376.46	2	3376.46	2
3378.91	2	3378.91	6
3381.35	2	3381.35	4
3383.79	1	3383.79	3
3386.23	0	3386.23	6
3388.67	1	3388.67	1
3391.11	0	3391.11	4
3393.55	2	3393.55	2
3396	0	3396	3
3398.44	3	3398.44	3
3400.88	2	3400.88	6
3403.32	0	3403.32	4
3405.76	2	3405.76	2
3408.2	0	3408.2	3
3410.64	3	3410.64	3
3413.09	2	3413.09	3
3415.53	1	3415.53	6
3417.97	2	3417.97	4
3420.41	2	3420.41	6
3422.85	2	3422.85	9
3425.29	2	3425.29	2
3427.73	0	3427.73	4
3430.18	2	3430.18	4
3432.62	2	3432.62	2
3435.06	3	3435.06	3
3437.5	3	3437.5	1
3439.94	1	3439.94	4
3442.38	0	3442.38	4
3444.82	2	3444.82	1
3447.27	2	3447.27	4
3449.71	4	3449.71	6
3452.15	1	3452.15	6
3454.59	1	3454.59	8
3457.03	0	3457.03	3
3459.47	2	3459.47	1
3461.91	0	3461.91	4
3464.36	1	3464.36	2
3466.8	2	3466.8	3
3469.24	2	3469.24	9
3471.68	0	3471.68	5
3474.12	2	3474.12	6
3476.56	2	3476.56	4
3479	2	3479	0
3481.45	0	3481.45	6
3483.89	2	3483.89	3
3486.33	1	3486.33	9
3488.77	3	3488.77	3
3491.21	1	3491.21	6
3493.65	3	3493.65	2
3496.09	1	3496.09	3
3498.54	2	3498.54	2
3500.98	1	3500.98	7
3503.42	1	3503.42	7
3505.86	1	3505.86	4
3508.3	0	3508.3	2
3510.74	1	3510.74	4
3513.18	0	3513.18	5
3515.62	0	3515.62	7
3518.07	0	3518.07	4
3520.51	2	3520.51	5
3522.95	0	3522.95	3
3525.39	0	3525.39	2
3527.83	1	3527.83	4
3530.27	2	3530.27	7
3532.71	3	3532.71	1
3535.16	1	3535.16	3
3537.6	1	3537.6	4
3540.04	3	3540.04	6
3542.48	6	3542.48	4
3544.92	2	3544.92	4
3547.36	1	3547.36	2
3549.8	1	3549.8	1
3552.25	3	3552.25	2
3554.69	1	3554.69	3
3557.13	1	3557.13	5
3559.57	4	3559.57	4
3562.01	0	3562.01	6
3564.45	2	3564.45	3
3566.89	1	3566.89	2
3569.34	1	3569.34	2
3571.78	1	3571.78	3
3574.22	2	3574.22	3
3576.66	2	3576.66	2
3579.1	4	3579.1	4
3581.54	1	3581.54	3
3583.98	3	3583.98	0
3586.43	0	3586.43	6
3588.87	0	3588.87	1
3591.31	3	3591.31	7
3593.75	1	3593.75	6
3596.19	2	3596.19	0
3598.63	2	3598.63	1
3601.07	0	3601.07	4
3603.52	1	3603.52	5
3605.96	1	3605.96	4
3608.4	2	3608.4	2
3610.84	0	3610.84	3
3613.28	0	3613.28	3
3615.72	2	3615.72	1
3618.16	3	3618.16	2
3620.61	3	3620.61	5
3623.05	0	3623.05	1
3625.49	1	3625.49	5
3627.93	2	3627.93	7
3630.37	1	3630.37	2
3632.81	3	3632.81	4
3635.25	4	3635.25	4
3637.7	0	3637.7	2
3640.14	3	3640.14	4
3642.58	0	3642.58	2
3645.02	2	3645.02	6
3647.46	2	3647.46	5
3649.9	3	3649.9	6
3652.34	0	3652.34	0
3654.79	1	3654.79	4
3657.23	1	3657.23	1
3659.67	0	3659.67	3
3662.11	2	3662.11	2
3664.55	0	3664.55	4
3666.99	0	3666.99	4
3669.43	6	3669.43	2
3671.88	2	3671.88	5
3674.32	1	3674.32	3
3676.76	2	3676.76	2
3679.2	2	3679.2	2
3681.64	2	3681.64	2
3684.08	1	3684.08	4
3686.52	2	3686.52	3
3688.96	4	3688.96	5
3691.41	2	3691.41	5
3693.85	0	3693.85	3
3696.29	2	3696.29	5
3698.73	2	3698.73	5
3701.17	1	3701.17	2
3703.61	0	3703.61	1
3706.05	3	3706.05	1
3708.5	3	3708.5	2
3710.94	0	3710.94	6
3713.38	2	3713.38	7
3715.82	3	3715.82	4
3718.26	3	3718.26	4
3720.7	1	3720.7	7
3723.14	1	3723.14	5
3725.59	1	3725.59	3
3728.03	2	3728.03	4
3730.47	2	3730.47	1
3732.91	1	3732.91	6
3735.35	1	3735.35	2
3737.79	1	3737.79	3
3740.23	1	3740.23	4
3742.68	3	3742.68	6
3745.12	0	3745.12	2
3747.56	2	3747.56	5
3750	3	3750	2
3752.44	1	3752.44	4
3754.88	0	3754.88	1
3757.32	1	3757.32	3
3759.77	0	3759.77	2
3762.21	1	3762.21	2
3764.65	0	3764.65	3
3767.09	2	3767.09	6
3769.53	1	3769.53	3
3771.97	1	3771.97	3
3774.41	3	3774.41	5
3776.86	2	3776.86	2
3779.3	3	3779.3	3
3781.74	3	3781.74	1
3784.18	1	3784.18	3
3786.62	0	3786.62	4
3789.06	1	3789.06	3
3791.5	1	3791.5	1
3793.95	0	3793.95	4
3796.39	0	3796.39	6
3798.83	2	3798.83	5
3801.27	1	3801.27	1
3803.71	2	3803.71	3
3806.15	3	3806.15	4
3808.59	3	3808.59	2
3811.04	3	3811.04	4
3813.48	1	3813.48	3
3815.92	0	3815.92	2
3818.36	0	3818.36	3
3820.8	0	3820.8	2
3823.24	5	3823.24	4
3825.68	0	3825.68	1
3828.12	0	3828.12	5
3830.57	2	3830.57	5
3833.01	2	3833.01	3
3835.45	1	3835.45	3
3837.89	1	3837.89	1
3840.33	0	3840.33	3
3842.77	0	3842.77	3
3845.21	3	3845.21	2
3847.66	3	3847.66	5
3850.1	2	3850.1	4
3852.54	1	3852.54	2
3854.98	1	3854.98	5
3857.42	1	3857.42	4
3859.86	4	3859.86	2
3862.3	3	3862.3	4
3864.75	2	3864.75	0
3867.19	1	3867.19	6
3869.63	4	3869.63	6
3872.07	1	3872.07	1
3874.51	3	3874.51	4
3876.95	3	3876.95	6
3879.39	2	3879.39	4
3881.84	3	3881.84	5
3884.28	3	3884.28	2
3886.72	2	3886.72	3
3889.16	3	3889.16	0
3891.6	2	3891.6	1
3894.04	2	3894.04	3
3896.48	0	3896.48	1
3898.93	0	3898.93	3
3901.37	2	3901.37	3
3903.81	1	3903.81	2
3906.25	2	3906.25	0
3908.69	0	3908.69	2
3911.13	4	3911.13	2
3913.57	2	3913.57	5
3916.02	2	3916.02	1
3918.46	1	3918.46	2
3920.9	2	3920.9	3
3923.34	0	3923.34	0
3925.78	2	3925.78	2
3928.22	3	3928.22	5
3930.66	1	3930.66	3
3933.11	3	3933.11	3
3935.55	0	3935.55	4
3937.99	1	3937.99	1
3940.43	0	3940.43	4
3942.87	1	3942.87	3
3945.31	1	3945.31	6
3947.75	0	3947.75	4
3950.2	4	3950.2	1
3952.64	2	3952.64	1
3955.08	2	3955.08	4
3957.52	2	3957.52	4
3959.96	1	3959.96	0
3962.4	1	3962.4	1
3964.84	2	3964.84	5
3967.29	1	3967.29	1
3969.73	2	3969.73	2
3972.17	2	3972.17	4
3974.61	1	3974.61	1
3977.05	3	3977.05	2
3979.49	2	3979.49	0
3981.93	1	3981.93	4
3984.38	3	3984.38	5
3986.82	1	3986.82	5
3989.26	2	3989.26	1
3991.7	2	3991.7	3
3994.14	2	3994.14	1
3996.58	2	3996.58	3
3999.02	4	3999.02	3
4001.46	1	4001.46	2
4003.91	1	4003.91	4
4006.35	0	4006.35	3
4008.79	2	4008.79	4
4011.23	0	4011.23	5
4013.67	0	4013.67	1
4016.11	2	4016.11	3
4018.55	4	4018.55	2
4021	0	4021	3
4023.44	2	4023.44	3
4025.88	4	4025.88	4
4028.32	1	4028.32	4
4030.76	1	4030.76	3
4033.2	1	4033.2	2
4035.64	0	4035.64	4
4038.09	0	4038.09	6
4040.53	1	4040.53	5
4042.97	0	4042.97	1
4045.41	3	4045.41	1
4047.85	1	4047.85	5
4050.29	3	4050.29	4
4052.73	2	4052.73	2
4055.18	1	4055.18	4
4057.62	1	4057.62	2
4060.06	0	4060.06	2
4062.5	2	4062.5	4
4064.94	1	4064.94	3
4067.38	0	4067.38	4
4069.82	0	4069.82	2
4072.27	2	4072.27	3
4074.71	2	4074.71	1
4077.15	1	4077.15	1
4079.59	2	4079.59	1
4082.03	0	4082.03	2
4084.47	2	4084.47	1
4086.91	1	4086.91	2
4089.36	3	4089.36	0
4091.8	1	4091.8	3
4094.24	1	4094.24	1
4096.68	0	4096.68	0
4099.12	0	4099.12	3
4101.56	1	4101.56	1
4104	0	4104	2
4106.45	1	4106.45	3
4108.89	4	4108.89	6
4111.33	1	4111.33	3
4113.77	2	4113.77	5
4116.21	2	4116.21	2
4118.65	3	4118.65	4
4121.09	0	4121.09	1
4123.54	3	4123.54	0
4125.98	2	4125.98	1
4128.42	1	4128.42	5
4130.86	3	4130.86	1
4133.3	1	4133.3	0
4135.74	0	4135.74	7
4138.18	0	4138.18	2
4140.62	2	4140.62	1
4143.07	1	4143.07	0
4145.51	0	4145.51	2
4147.95	0	4147.95	1
4150.39	3	4150.39	3
4152.83	2	4152.83	5
4155.27	1	4155.27	3
4157.71	0	4157.71	2
4160.16	1	4160.16	4
4162.6	1	4162.6	5
4165.04	2	4165.04	2
4167.48	0	4167.48	4
4169.92	1	4169.92	5
4172.36	0	4172.36	2
4174.8	1	4174.8	0
4177.25	2	4177.25	4
4179.69	0	4179.69	2
4182.13	2	4182.13	4
4184.57	4	4184.57	2
4187.01	1	4187.01	4
4189.45	0	4189.45	2
4191.89	0	4191.89	0
4194.34	1	4194.34	0
4196.78	1	4196.78	3
4199.22	1	4199.22	5
4201.66	1	4201.66	5
4204.1	2	4204.1	3
4206.54	1	4206.54	2
4208.98	1	4208.98	3
4211.43	4	4211.43	3
4213.87	1	4213.87	2
4216.31	1	4216.31	4
4218.75	2	4218.75	3
4221.19	2	4221.19	7
4223.63	2	4223.63	4
4226.07	1	4226.07	1
4228.52	0	4228.52	0
4230.96	1	4230.96	2
4233.4	1	4233.4	4
4235.84	2	4235.84	5
4238.28	0	4238.28	2
4240.72	2	4240.72	3
4243.16	2	4243.16	3
4245.61	0	4245.61	3
4248.05	1	4248.05	1
4250.49	1	4250.49	3
4252.93	2	4252.93	3
4255.37	0	4255.37	3
4257.81	1	4257.81	4
4260.25	4	4260.25	3
4262.7	3	4262.7	4
4265.14	0	4265.14	2
4267.58	3	4267.58	2
4270.02	1	4270.02	2
4272.46	1	4272.46	1
4274.9	4	4274.9	5
4277.34	1	4277.34	4
4279.79	1	4279.79	0
4282.23	1	4282.23	4
4284.67	0	4284.67	2
4287.11	2	4287.11	2
4289.55	2	4289.55	1
4291.99	2	4291.99	3
4294.43	0	4294.43	1
4296.88	2	4296.88	2
4299.32	1	4299.32	3
4301.76	1	4301.76	3
4304.2	0	4304.2	2
4306.64	2	4306.64	4
4309.08	4	4309.08	1
4311.52	1	4311.52	1
4313.96	1	4313.96	5
4316.41	3	4316.41	3
4318.85	1	4318.85	3
4321.29	0	4321.29	4
4323.73	1	4323.73	1
4326.17	0	4326.17	3
4328.61	2	4328.61	4
4331.05	2	4331.05	1
4333.5	0	4333.5	0
4335.94	2	4335.94	2
4338.38	1	4338.38	1
4340.82	0	4340.82	9
4343.26	1	4343.26	6
4345.7	2	4345.7	2
4348.14	1	4348.14	3
4350.59	4	4350.59	1
4353.03	0	4353.03	1
4355.47	3	4355.47	1
4357.91	3	4357.91	1
4360.35	0	4360.35	1
4362.79	4	4362.79	1
4365.23	1	4365.23	4
4367.68	2	4367.68	1
4370.12	2	4370.12	0
4372.56	1	4372.56	3
4375	1	4375	0
4377.44	2	4377.44	2
4379.88	0	4379.88	3
4382.32	2	4382.32	1
4384.77	3	4384.77	6
4387.21	0	4387.21	2
4389.65	1	4389.65	1
4392.09	2	4392.09	2
4394.53	3	4394.53	3
4396.97	4	4396.97	4
4399.41	0	4399.41	0
4401.86	3	4401.86	3
4404.3	0	4404.3	2
4406.74	0	4406.74	1
4409.18	1	4409.18	2
4411.62	0	4411.62	2
4414.06	2	4414.06	2
4416.5	2	4416.5	2
4418.95	5	4418.95	4
4421.39	3	4421.39	2
4423.83	0	4423.83	0
4426.27	0	4426.27	1
4428.71	1	4428.71	0
4431.15	1	4431.15	3
4433.59	3	4433.59	2
4436.04	3	4436.04	3
4438.48	1	4438.48	2
4440.92	3	4440.92	3
4443.36	4	4443.36	0
4445.8	1	4445.8	0
4448.24	2	4448.24	4
4450.68	2	4450.68	4
4453.12	4	4453.12	1
4455.57	1	4455.57	2
4458.01	2	4458.01	3
4460.45	3	4460.45	2
4462.89	2	4462.89	4
4465.33	2	4465.33	1
4467.77	0	4467.77	3
4470.21	1	4470.21	2
4472.66	2	4472.66	2
4475.1	1	4475.1	4
4477.54	1	4477.54	2
4479.98	1	4479.98	0
4482.42	2	4482.42	3
4484.86	2	4484.86	2
4487.3	1	4487.3	0
4489.75	4	4489.75	2
4492.19	1	4492.19	6
4494.63	0	4494.63	3
4497.07	0	4497.07	2
4499.51	1	4499.51	7
4501.95	5	4501.95	3
4504.39	1	4504.39	2
4506.84	1	4506.84	3
4509.28	3	4509.28	3
4511.72	0	4511.72	0
4514.16	3	4514.16	2
4516.6	2	4516.6	3
4519.04	1	4519.04	5
4521.48	0	4521.48	3
4523.93	2	4523.93	1
4526.37	4	4526.37	2
4528.81	2	4528.81	7
4531.25	1	4531.25	1
4533.69	2	4533.69	4
4536.13	1	4536.13	3
4538.57	0	4538.57	1
4541.02	1	4541.02	4
4543.46	2	4543.46	1
4545.9	1	4545.9	4
4548.34	2	4548.34	4
4550.78	1	4550.78	2
4553.22	3	4553.22	3
4555.66	2	4555.66	4
4558.11	1	4558.11	0
4560.55	1	4560.55	2
4562.99	0	4562.99	1
4565.43	2	4565.43	3
4567.87	2	4567.87	2
4570.31	1	4570.31	1
4572.75	1	4572.75	2
4575.2	1	4575.2	7
4577.64	0	4577.64	3
4580.08	2	4580.08	0
4582.52	0	4582.52	1
4584.96	1	4584.96	3
4587.4	0	4587.4	2
4589.84	0	4589.84	6
4592.29	0	4592.29	3
4594.73	1	4594.73	1
4597.17	2	4597.17	3
4599.61	1	4599.61	3
4602.05	1	4602.05	2
4604.49	1	4604.49	1
4606.93	2	4606.93	1
4609.38	1	4609.38	2
4611.82	3	4611.82	2
4614.26	1	4614.26	4
4616.7	5	4616.7	1
4619.14	0	4619.14	4
4621.58	2	4621.58	3
4624.02	1	4624.02	2
4626.46	1	4626.46	1
4628.91	1	4628.91	3
4631.35	1	4631.35	2
4633.79	1	4633.79	3
4636.23	3	4636.23	2
4638.67	0	4638.67	4
4641.11	1	4641.11	1
4643.55	1	4643.55	3
4646	1	4646	2
4648.44	2	4648.44	0
4650.88	5	4650.88	3
4653.32	0	4653.32	3
4655.76	0	4655.76	3
4658.2	1	4658.2	0
4660.64	1	4660.64	2
4663.09	1	4663.09	5
4665.53	0	4665.53	2
4667.97	3	4667.97	1
4670.41	1	4670.41	2
4672.85	1	4672.85	2
4675.29	2	4675.29	4
4677.73	1	4677.73	2
4680.18	0	4680.18	4
4682.62	1	4682.62	1
4685.06	1	4685.06	2
4687.5	2	4687.5	3
4689.94	1	4689.94	2
4692.38	5	4692.38	3
4694.82	2	4694.82	0
4697.27	2	4697.27	0
4699.71	3	4699.71	3
4702.15	3	4702.15	2
4704.59	0	4704.59	2
4707.03	2	4707.03	3
4709.47	2	4709.47	4
4711.91	3	4711.91	3
4714.36	2	4714.36	2
4716.8	1	4716.8	2
4719.24	2	4719.24	2
4721.68	1	4721.68	2
4724.12	1	4724.12	2
4726.56	0	4726.56	3
4729	0	4729	4
4731.45	1	4731.45	3
4733.89	0	4733.89	4
4736.33	0	4736.33	2
4738.77	2	4738.77	0
4741.21	3	4741.21	3
4743.65	1	4743.65	2
4746.09	0	4746.09	4
4748.54	0	4748.54	3
4750.98	1	4750.98	2
4753.42	1	4753.42	0
4755.86	1	4755.86	3
4758.3	2	4758.3	1
4760.74	1	4760.74	1
4763.18	1	4763.18	2
4765.62	6	4765.62	3
4768.07	1	4768.07	3
4770.51	4	4770.51	2
4772.95	1	4772.95	4
4775.39	0	4775.39	2
4777.83	0	4777.83	5
4780.27	1	4780.27	0
4782.71	0	4782.71	2
4785.16	0	4785.16	2
4787.6	2	4787.6	3
4790.04	2	4790.04	0
4792.48	1	4792.48	2
4794.92	0	4794.92	3
4797.36	0	4797.36	4
4799.8	0	4799.8	0
4802.25	0	4802.25	3
4804.69	3	4804.69	3
4807.13	2	4807.13	0
4809.57	0	4809.57	1
4812.01	2	4812.01	1
4814.45	2	4814.45	0
4816.89	1	4816.89	0
4819.34	3	4819.34	3
4821.78	2	4821.78	2
4824.22	0	4824.22	2
4826.66	2	4826.66	1
4829.1	0	4829.1	4
4831.54	0	4831.54	1
4833.98	2	4833.98	2
4836.43	0	4836.43	0
4838.87	1	4838.87	2
4841.31	0	4841.31	1
4843.75	1	4843.75	3
4846.19	1	4846.19	1
4848.63	0	4848.63	3
4851.07	0	4851.07	4
4853.52	1	4853.52	1
4855.96	0	4855.96	2
4858.4	1	4858.4	4
4860.84	0	4860.84	1
4863.28	1	4863.28	1
4865.72	3	4865.72	1
4868.16	0	4868.16	3
4870.61	0	4870.61	3
4873.05	2	4873.05	0
4875.49	1	4875.49	5
4877.93	1	4877.93	3
[truncated: 49 more rows]

## Sheet: Figure 2g
	Formation energy
V\-(I)	2.02
Pb\-(I)	1.86
V\-(Pb)	1.9
I\-(Pb)	1.23

## Sheet: Figure 2h
E-E\-(F)	PDOS	PDOS	PDOS	PDOS
eV	a.u.	a.u.	a.u.	a.u.
IPbW/O	Total	N	Pb	I
-23.454	0	0	0	0
-23.446	0	0	0	0
-23.439	0	0	0	0
-23.431	0	0	0	0
-23.424	0	0	0	0
-23.417	0	0	0	0
-23.409	0	0	0	0
-23.402	0	0	0	0
-23.394	0	0	0	0
-23.387	0	0	0	0
-23.38	0	0	0	0
-23.372	0	0	0	0
-23.365	0	0	0	0
-23.357	0	0	0	0
-23.35	0	0	0	0
-23.343	0	0	0	0
-23.335	0	0	0	0
-23.328	0	0	0	0
-23.32	0	0	0	0
-23.313	0	0	0	0
-23.306	0	0	0	0
-23.298	0	0	0	0
-23.291	0	0	0	0
-23.283	0	0	0	0
-23.276	0	0	0	0
-23.269	0	0	0	0
-23.261	0	0	0	0
-23.254	0	0	0	0
-23.246	0	0	0	0
-23.239	0	0	0	0
-23.232	0	0	0	0
-23.224	0	0	0	0
-23.217	0	0	0	0
-23.209	0	0	0	0
-23.202	0	0	0	0
-23.194	0	0	0	0
-23.187	0	0	0	0
-23.18	0	0	0	0
-23.172	0	0	0	0
-23.165	0	0	0	0
-23.157	0	0	0	0
-23.15	0	0	0	0
-23.143	0	0	0	0
-23.135	0	0	0	0
-23.128	0	0	0	0
-23.12	0	0	0	0
-23.113	0	0	0	0
-23.106	0	0	0	0
-23.098	0	0	0	0
-23.091	0	0	0	0
-23.083	0	0	0	0
-23.076	0	0	0	0
-23.069	0	0	0	0
-23.061	0	0	0	0
-23.054	0	0	0	0
-23.046	0	0	0	0
-23.039	0	0	0	0
-23.032	0	0	0	0
-23.024	0	0	0	0
-23.017	0	0	0	0
-23.009	0	0	0	0
-23.002	0	0	0	0
-22.995	0	0	0	0
-22.987	0	0	0	0
-22.98	0	0	0	0
-22.972	0	0	0	0
-22.965	0	0	0	0
-22.957	0	0	0	0
-22.95	0	0	0	0
-22.943	0	0	0	0
-22.935	0	0	0	0
-22.928	0	0	0	0
-22.92	0	0	0	0
-22.913	0	0	0	0
-22.906	0	0	0	0
-22.898	0	0	0	0
-22.891	0	0	0	0
-22.883	0	0	0	0
-22.876	0	0	0	0
-22.869	0	0	0	0
-22.861	0	0	0	0
-22.854	0	0	0	0
-22.846	0	0	0	0
-22.839	0	0	0	0
-22.832	0	0	0	0
-22.824	0	0	0	0
-22.817	0	0	0	0
-22.809	0	0	0	0
-22.802	0	0	0	0
-22.795	0	0	0	0
-22.787	0	0	0	0
-22.78	0	0	0	0
-22.772	0	0	0	0
-22.765	0	0	0	0
-22.757	0	0	0	0
-22.75	0	0	0	0
-22.743	0	0	0	0
-22.735	0	0	0	0
-22.728	0	0	0	0
-22.72	0	0	0	0
-22.713	0	0	0	0
-22.706	0	0	0	0
-22.698	0	0	0	0
-22.691	0	0	0	0
-22.683	0	0	0	0
-22.676	0	0	0	0
-22.669	0	0	0	0
-22.661	0	0	0	0
-22.654	0	0	0	0
-22.646	0	0	0	0
-22.639	0	0	0	0
-22.632	0	0	0	0
-22.624	0	0	0	0
-22.617	0	0	0	0
-22.609	0	0	0	0
-22.602	0	0	0	0
-22.595	0	0	0	0
-22.587	0	0	0	0
-22.58	0	0	0	0
-22.572	0	0	0	0
-22.565	0	0	0	0
-22.558	0	0	0	0
-22.55	0	0	0	0
-22.543	0	0	0	0
-22.535	0	0	0	0
-22.528	0	0	0	0
-22.52	0	0	0	0
-22.513	0	0	0	0
-22.506	0	0	0	0
-22.498	0	0	0	0
-22.491	0	0	0	0
-22.483	0	0	0	0
-22.476	0	0	0	0
-22.469	0	0	0	0
-22.461	0	0	0	0
-22.454	0	0	0	0
-22.446	0	0	0	0
-22.439	0	0	0	0
-22.432	0	0	0	0
-22.424	0	0	0	0
-22.417	0	0	0	0
-22.409	0	0	0	0
-22.402	0	0	0	0
-22.395	0	0	0	0
-22.387	0	0	0	0
-22.38	0	0	0	0
-22.372	0	0	0	0
-22.365	0	0	0	0
-22.358	0	0	0	0
-22.35	0	0	0	0
-22.343	0	0	0	0
-22.335	0	0	0	0
-22.328	0	0	0	0
-22.32	0	0	0	0
-22.313	0	0	0	0
-22.306	0	0	0	0
-22.298	1E-5	0	0	0
-22.291	2E-5	1E-5	0	0
-22.283	6E-5	3E-5	0	0
-22.276	1.7E-4	9E-5	0	0
-22.269	4.6E-4	2.4E-4	0	0
-22.261	0.0012	6.2E-4	0	0
-22.254	0.00299	0.00154	0	0
-22.246	0.00715	0.00368	0	0
-22.239	0.01639	0.00843	0	0
-22.232	0.03602	0.01853	0	0
-22.224	0.07584	0.03901	0	0
-22.217	0.1531	0.07873	0	1E-5
-22.209	0.2962	0.15235	0	2E-5
-22.202	0.5495	0.28264	0	3E-5
-22.195	0.9778	0.50292	0	6E-5
-22.187	1.669	0.85828	0	1E-4
-22.18	2.732	1.40541	0	1.7E-4
-22.172	4.293	2.20815	0	2.7E-4
-22.165	6.474	3.32925	1E-5	4E-4
-22.158	9.372	4.82003	1E-5	5.9E-4
-22.15	13.03	6.70031	1E-5	8.2E-4
-22.143	17.39	8.94355	2E-5	0.0011
-22.135	22.3	11.4679	2E-5	0.00141
-22.128	27.46	14.1244	3E-5	0.00175
-22.121	32.51	16.7189	3E-5	0.00208
-22.113	36.98	19.0156	3E-5	0.00238
-22.106	40.42	20.7894	3E-5	0.00261
-22.098	42.47	21.8448	3E-5	0.00276
-22.091	42.9	22.0616	3E-5	0.0028
-22.083	41.65	21.4176	3E-5	0.00273
-22.076	38.86	19.9859	3E-5	0.00256
-22.069	34.86	17.9244	2E-5	0.00231
-22.061	30.04	15.4508	2E-5	0.002
-22.054	24.88	12.7967	1E-5	0.00166
-22.046	19.8	10.1829	1E-5	0.00133
-22.039	15.14	7.78564	1E-5	0.00102
-22.032	11.12	5.71592	1E-5	7.5E-4
-22.024	7.837	4.03039	0	5.3E-4
-22.017	5.305	2.7278	0	3.6E-4
-22.009	3.447	1.7726	0	2.4E-4
-22.002	2.149	1.10533	0	1.5E-4
-21.995	1.286	0.66126	0	9E-5
-21.987	0.7381	0.37954	0	5E-5
-21.98	0.4063	0.2089	0	3E-5
-21.972	0.2145	0.11028	0	1E-5
-21.965	0.1085	0.05581	0	1E-5
-21.958	0.05265	0.02708	0	0
-21.95	0.02448	0.01259	0	0
-21.943	0.01091	0.00561	0	0
-21.935	0.00466	0.00239	0	0
-21.928	0.00191	9.8E-4	0	0
-21.921	7.5E-4	3.8E-4	0	0
-21.913	2.8E-4	1.4E-4	0	0
-21.906	1E-4	5E-5	0	0
-21.898	3E-5	2E-5	0	0
-21.891	1E-5	1E-5	0	0
-21.883	0	0	0	0
-21.876	0	0	0	0
-21.869	0	0	0	0
-21.861	0	0	0	0
-21.854	0	0	0	0
-21.846	0	0	0	0
-21.839	0	0	0	0
-21.832	0	0	0	0
-21.824	0	0	0	0
-21.817	0	0	0	0
-21.809	0	0	0	0
-21.802	0	0	0	0
-21.795	0	0	0	0
-21.787	0	0	0	0
-21.78	0	0	0	0
-21.772	0	0	0	0
-21.765	0	0	0	0
-21.758	0	0	0	0
-21.75	0	0	0	0
-21.743	0	0	0	0
-21.735	0	0	0	0
-21.728	0	0	0	0
-21.721	0	0	0	0
-21.713	0	0	0	0
-21.706	0	0	0	0
-21.698	0	0	0	0
-21.691	1E-5	0	0	0
-21.684	2E-5	1E-5	0	0
-21.676	7E-5	4E-5	0	0
-21.669	2E-4	1E-4	0	0
-21.661	5.3E-4	2.7E-4	0	0
-21.654	0.00135	7E-4	0	0
-21.646	0.00333	0.00171	0	0
-21.639	0.00784	0.00404	0	0
-21.632	0.01768	0.00911	0	0
-21.624	0.03816	0.01967	0	0
-21.617	0.07888	0.04066	0	0
-21.609	0.1561	0.08045	0	1E-5
-21.602	0.2958	0.15245	0	2E-5
-21.595	0.5369	0.27677	0	3E-5
-21.587	0.9335	0.48109	0	5E-5
-21.58	1.555	0.8014	0	9E-5
-21.572	2.483	1.27957	0	1.4E-4
-21.565	3.802	1.95916	0	2.2E-4
-21.558	5.587	2.8788	0	3.2E-4
-21.55	7.885	4.06346	1E-5	4.6E-4
-21.543	10.7	5.51644	1E-5	6.2E-4
-21.535	14	7.21474	1E-5	8.2E-4
-21.528	17.68	9.11141	1E-5	0.00104
-21.521	21.62	11.1435	2E-5	0.00127
-21.513	25.7	13.2476	2E-5	0.00152
-21.506	29.82	15.372	2E-5	0.00177
-21.498	33.94	17.4945	2E-5	0.00202
-21.491	38.06	19.6213	3E-5	0.00226
-21.484	42.23	21.7783	3E-5	0.00249
-21.476	46.5	23.9795	3E-5	0.00272
-21.469	50.84	26.2211	4E-5	0.00293
-21.461	55.12	28.4318	4E-5	0.00311
-21.454	59.09	30.4848	4E-5	0.00326
-21.446	62.4	32.1939	5E-5	0.00336
-21.439	64.64	33.3505	5E-5	0.00339
-21.432	65.41	33.7526	5E-5	0.00334
-21.424	64.46	33.2639	5E-5	0.00321
-21.417	61.68	31.8347	5E-5	0.003
-21.409	57.22	29.53	4E-5	0.00273
-21.402	51.4	26.5298	4E-5	0.0024
-21.395	44.74	23.0926	3E-5	0.00206
-21.387	37.84	19.5328	3E-5	0.00173
-21.38	31.32	16.1677	2E-5	0.00143
-21.372	25.75	13.291	2E-5	0.00119
-21.365	21.59	11.1405	2E-5	0.00103
-21.358	19.16	9.886	1E-5	9.6E-4
-21.35	18.66	9.62643	1E-5	0.001
-21.343	20.14	10.3925	1E-5	0.00115
-21.335	23.55	12.1477	1E-5	0.00141
-21.328	28.71	14.8077	2E-5	0.00176
-21.321	35.35	18.2337	2E-5	0.0022
-21.313	43.13	22.244	2E-5	0.0027
-21.306	51.63	26.6313	3E-5	0.00323
-21.298	60.43	31.1691	3E-5	0.00378
-21.291	69.1	35.6399	4E-5	0.00429
-21.284	77.28	39.86	4E-5	0.00476
-21.276	84.71	43.6979	5E-5	0.00516
-21.269	91.28	47.0863	5E-5	0.00546
-21.261	96.98	50.0296	5E-5	0.00568
-21.254	101.9	52.5771	5E-5	0.00582
-21.247	106.2	54.7842	6E-5	0.00588
-21.239	109.9	56.6835	6E-5	0.00587
-21.232	112.8	58.2226	6E-5	0.00581
-21.224	114.8	59.2591	6E-5	0.0057
-21.217	115.4	59.5704	6E-5	0.00552
-21.209	114.1	58.8983	6E-5	0.00528
-21.202	110.5	57.0142	6E-5	0.00495
-21.195	104.2	53.7977	6E-5	0.00455
-21.187	95.51	49.2934	5E-5	0.00406
-21.18	84.7	43.7134	5E-5	0.00353
-21.172	72.51	37.4221	4E-5	0.00296
-21.165	59.8	30.8608	3E-5	0.0024
-21.158	47.44	24.4821	3E-5	0.00187
-21.15	36.15	18.659	2E-5	0.00141
-21.143	26.45	13.6504	1E-5	0.00101
-21.135	18.56	9.57927	1E-5	7E-4
-21.128	12.49	6.44702	1E-5	4.7E-4
-21.121	8.057	4.15831	0	3E-4
-21.113	4.98	2.57033	0	1.8E-4
-21.106	2.949	1.5221	0	1.1E-4
-21.098	1.673	0.8635	0	6E-5
-21.091	0.909	0.46917	0	3E-5
-21.084	0.4731	0.24418	0	2E-5
-21.076	0.2358	0.12172	0	1E-5
-21.069	0.1126	0.0581	0	0
-21.061	0.05145	0.02656	0	0
-21.054	0.02252	0.01162	0	0
-21.047	0.00944	0.00487	0	0
-21.039	0.00379	0.00196	0	0
-21.032	0.00146	7.5E-4	0	0
-21.024	5.4E-4	2.8E-4	0	0
-21.017	1.9E-4	1E-4	0	0
-21.01	6E-5	3E-5	0	0
-21.002	2E-5	1E-5	0	0
-20.995	1E-5	0	0	0
-20.987	0	0	0	0
-20.98	0	0	0	0
-20.972	0	0	0	0
-20.965	0	0	0	0
-20.958	0	0	0	0
-20.95	0	0	0	0
-20.943	0	0	0	0
-20.935	0	0	0	0
-20.928	0	0	0	0
-20.921	0	0	0	0
-20.913	0	0	0	0
-20.906	0	0	0	0
-20.898	0	0	0	0
-20.891	0	0	0	0
-20.884	0	0	0	0
-20.876	0	0	0	0
-20.869	0	0	0	0
-20.861	0	0	0	0
-20.854	0	0	0	0
-20.847	0	0	0	0
-20.839	0	0	0	0
-20.832	0	0	0	0
-20.824	0	0	0	0
-20.817	0	0	0	0
-20.81	0	0	0	0
-20.802	0	0	0	0
-20.795	0	0	0	0
-20.787	0	0	0	0
-20.78	0	0	0	0
-20.772	0	0	0	0
-20.765	0	0	0	0
-20.758	0	0	0	0
-20.75	0	0	0	0
-20.743	0	0	0	0
-20.735	0	0	0	0
-20.728	0	0	0	0
-20.721	0	0	0	0
-20.713	0	0	0	0
-20.706	0	0	0	0
-20.698	0	0	0	0
-20.691	0	0	0	0
-20.684	0	0	0	0
-20.676	0	0	0	0
-20.669	0	0	0	0
-20.661	0	0	0	0
-20.654	0	0	0	0
-20.647	0	0	0	0
-20.639	0	0	0	0
-20.632	0	0	0	0
-20.624	0	0	0	0
-20.617	0	0	0	0
-20.61	0	0	0	0
-20.602	0	0	0	0
-20.595	0	0	0	0
-20.587	0	0	0	0
-20.58	0	0	0	0
-20.573	0	0	0	0
-20.565	0	0	0	0
-20.558	0	0	0	0
-20.55	0	0	0	0
-20.543	0	0	0	0
-20.535	0	0	0	0
-20.528	0	0	0	0
-20.521	0	0	0	0
-20.513	0	0	0	0
-20.506	0	0	0	0
-20.498	0	0	0	0
-20.491	0	0	0	0
-20.484	0	0	0	0
-20.476	0	0	0	0
-20.469	0	0	0	0
-20.461	0	0	0	0
-20.454	0	0	0	0
-20.447	0	0	0	0
-20.439	0	0	0	0
-20.432	0	0	0	0
-20.424	0	0	0	0
-20.417	0	0	0	0
-20.41	0	0	0	0
-20.402	0	0	0	0
-20.395	0	0	0	0
-20.387	0	0	0	0
-20.38	0	0	0	0
-20.373	0	0	0	0
-20.365	0	0	0	0
-20.358	0	0	0	0
-20.35	0	0	0	0
-20.343	0	0	0	0
-20.335	0	0	0	0
-20.328	0	0	0	0
-20.321	0	0	0	0
-20.313	0	0	0	0
-20.306	0	0	0	0
-20.298	0	0	0	0
-20.291	0	0	0	0
-20.284	0	0	0	0
-20.276	0	0	0	0
-20.269	0	0	0	0
-20.261	0	0	0	0
-20.254	0	0	0	0
-20.247	0	0	0	0
-20.239	0	0	0	0
-20.232	0	0	0	0
-20.224	0	0	0	0
-20.217	0	0	0	0
-20.21	0	0	0	0
-20.202	0	0	0	0
-20.195	0	0	0	0
-20.187	0	0	0	0
-20.18	0	0	0	0
-20.173	0	0	0	0
-20.165	0	0	0	0
-20.158	0	0	0	0
-20.15	0	0	0	0
-20.143	0	0	0	0
-20.136	0	0	0	0
-20.128	0	0	0	0
-20.121	0	0	0	0
-20.113	0	0	0	0
-20.106	0	0	0	0
-20.098	0	0	0	0
-20.091	0	0	0	0
-20.084	0	0	0	0
-20.076	0	0	0	0
-20.069	1E-5	1E-5	0	0
-20.061	4E-5	2E-5	0	0
-20.054	1.1E-4	7E-5	0	0
-20.047	3E-4	1.9E-4	0	0
-20.039	8E-4	5E-4	0	0
-20.032	0.00205	0.00128	0	0
-20.024	0.00504	0.00313	0	0
-20.017	0.01182	0.00734	0	0
-20.01	0.02658	0.01651	0	0
-20.002	0.0573	0.03558	0	0
-19.995	0.1184	0.0735	0	1E-5
-19.987	0.2344	0.14554	0	1E-5
-19.98	0.4448	0.27614	0	2E-5
-19.973	0.8092	0.50242	1E-5	5E-5
-19.965	1.411	0.87645	1E-5	8E-5
-19.958	2.361	1.46584	2E-5	1.3E-4
-19.95	3.786	2.35083	3E-5	2.1E-4
-19.943	5.822	3.61502	4E-5	3.3E-4
-19.936	8.587	5.33328	6E-5	4.8E-4
-19.928	12.15	7.54397	8E-5	6.9E-4
-19.921	16.49	10.2372	1E-4	9.3E-4
-19.913	21.46	13.3279	1.3E-4	0.00122
-19.906	26.81	16.6456	1.6E-4	0.00152
-19.898	32.12	19.9461	1.9E-4	0.00182
-19.891	36.93	22.9317	2.1E-4	0.0021
-19.884	40.74	25.2958	2.2E-4	0.00232
-19.876	43.12	26.7778	2.3E-4	0.00246
-19.869	43.8	27.1974	2.2E-4	0.0025
-19.861	42.69	26.508	2.1E-4	0.00244
-19.854	39.92	24.7894	1.9E-4	0.00228
-19.847	35.82	22.2445	1.6E-4	0.00205
-19.839	30.84	19.1518	1.3E-4	0.00177
-19.832	25.48	15.8219	1.1E-4	0.00146
-19.824	20.19	12.5406	8E-5	0.00116
-19.817	15.35	9.53481	6E-5	8.8E-4
-19.81	11.2	6.95481	4E-5	6.5E-4
-19.802	7.836	4.86591	3E-5	4.5E-4
-19.795	5.258	3.26468	2E-5	3E-4
-19.787	3.384	2.10154	1E-5	2E-4
-19.78	2.089	1.29689	1E-5	1.2E-4
-19.773	1.236	0.76751	0	7E-5
-19.765	0.7013	0.43557	0	4E-5
-19.758	0.3815	0.23691	0	2E-5
-19.75	0.1989	0.12353	0	1E-5
-19.743	0.09943	0.06175	0	1E-5
-19.736	0.04764	0.02959	0	0
-19.728	0.02187	0.01358	0	0
-19.721	0.00962	0.00598	0	0
-19.713	0.00406	0.00252	0	0
-19.706	0.00164	0.00102	0	0
-19.699	6.3E-4	3.9E-4	0	0
-19.691	2.3E-4	1.5E-4	0	0
-19.684	8E-5	5E-5	0	0
-19.676	3E-5	2E-5	0	0
-19.669	1E-5	1E-5	0	0
-19.661	0	0	0	0
-19.654	0	0	0	0
-19.647	0	0	0	0
-19.639	0	0	0	0
-19.632	0	0	0	0
-19.624	0	0	0	0
-19.617	0	0	0	0
-19.61	0	0	0	0
-19.602	0	0	0	0
-19.595	0	0	0	0
-19.587	0	0	0	0
-19.58	0	0	0	0
-19.573	0	0	0	0
-19.565	0	0	0	0
-19.558	0	0	0	0
-19.55	0	0	0	0
-19.543	0	0	0	0
-19.536	0	0	0	0
-19.528	0	0	0	0
-19.521	1E-5	1E-5	0	0
-19.513	4E-5	2E-5	0	0
-19.506	1.2E-4	7E-5	0	0
-19.499	3.2E-4	2E-4	0	0
-19.491	8.3E-4	5.1E-4	0	0
-19.484	0.00209	0.00129	0	0
-19.476	0.00503	0.00312	0	0
-19.469	0.0116	0.00719	0	0
-19.461	0.02562	0.01587	0	1E-5
-19.454	0.05417	0.03357	0	1E-5
-19.447	0.1097	0.06796	0	2E-5
-19.439	0.2128	0.13182	0	5E-5
-19.432	0.3953	0.24493	0	8E-5
-19.424	0.7037	0.43596	1E-5	1.5E-4
-19.417	1.201	0.7439	1E-5	2.5E-4
-19.41	1.964	1.21709	1E-5	4.2E-4
-19.402	3.084	1.91092	2E-5	6.5E-4
-19.395	4.649	2.88083	3E-5	9.8E-4
-19.387	6.738	4.17523	5E-5	0.00142
-19.38	9.4	5.82355	7E-5	0.00199
-19.373	12.65	7.83744	9E-5	0.00267
-19.365	16.45	10.1945	1.2E-4	0.00346
-19.358	20.75	12.8586	1.5E-4	0.00435
-19.35	25.46	15.7773	1.9E-4	0.0053
-19.343	30.51	18.9022	2.3E-4	0.00629
-19.336	35.82	22.1933	2.7E-4	0.00729
-19.328	41.34	25.6202	3.1E-4	0.00827
-19.321	47.03	29.1445	3.5E-4	0.0092
-19.313	52.76	32.6978	3.9E-4	0.01005
-19.306	58.33	36.1521	4.3E-4	0.01078
-19.299	63.41	39.3079	4.6E-4	0.01134
-19.291	67.59	41.9005	4.9E-4	0.01169
-19.284	70.38	43.6358	5E-4	0.01175
-19.276	71.34	44.2382	5E-4	0.01151
-19.269	70.19	43.5245	4.9E-4	0.01095
-19.262	66.83	41.4484	4.6E-4	0.01009
-19.254	61.46	38.1223	4.2E-4	0.00899
-19.247	54.52	33.8205	3.7E-4	0.00775
-19.239	46.63	28.9255	3.1E-4	0.00645
-19.232	38.47	23.8641	2.5E-4	0.0052
-19.224	30.72	19.0589	2E-4	0.0041
-19.217	23.95	14.8578	1.5E-4	0.00321
-19.21	18.57	11.5202	1.2E-4	0.00259
-19.202	14.84	9.20292	1E-4	0.00227
-19.195	12.87	7.97779	9E-5	0.00227
-19.187	12.67	7.85493	9E-5	0.0026
-19.18	14.2	8.79663	1E-4	0.00327
-19.173	17.33	10.7354	1.3E-4	0.00426
-19.165	21.92	13.5794	1.6E-4	0.00556
-19.158	27.78	17.2065	2E-4	0.00712
-19.15	34.68	21.4783	2.5E-4	0.00888
-19.143	42.35	26.2328	3.1E-4	0.01077
-19.136	50.53	31.3007	3.6E-4	0.0127
-19.128	58.95	36.5202	4.2E-4	0.01458
-19.121	67.38	41.7378	4.7E-4	0.01633
-19.113	75.62	46.8469	5.3E-4	0.01789
-19.106	83.54	51.7603	5.8E-4	0.01922
-19.099	91.04	56.4118	6.3E-4	0.0203
-19.091	98.04	60.7511	6.7E-4	0.02114
-19.084	104.4	64.7137	7.2E-4	0.02174
-19.076	110	68.1976	7.6E-4	0.02208
-19.069	114.6	71.0546	8E-4	0.02217
-19.062	117.9	73.0841	8.2E-4	0.02196
-19.054	119.5	74.0537	8.4E-4	0.02142
-19.047	118.9	73.7268	8.3E-4	0.02053
-19.039	116	71.9151	8.1E-4	0.01927
-19.032	110.5	68.5289	7.7E-4	0.01767
-19.024	102.6	63.6182	7E-4	0.01577
-19.017	92.54	57.3923	6.3E-4	0.01367
-19.01	80.93	50.2005	5.4E-4	0.01148
-19.002	68.5	42.492	4.5E-4	0.00932
-18.995	56.01	34.7507	3.6E-4	0.00731
-18.987	44.2	27.4228	2.8E-4	0.00553
-18.98	33.61	20.8567	2.1E-4	0.00403
-18.973	24.61	15.2766	1.5E-4	0.00283
-18.965	17.35	10.7665	1E-4	0.00191
-18.958	11.76	7.2968	7E-5	0.00124
-18.95	7.658	4.75429	4E-5	7.7E-4
-18.943	4.794	2.97623	3E-5	4.6E-4
-18.936	2.883	1.78973	1E-5	2.7E-4
-18.928	1.664	1.03354	1E-5	1.5E-4
-18.921	0.9226	0.57293	0	8E-5
-18.913	0.4909	0.30487	0	4E-5
-18.906	0.2507	0.1557	0	2E-5
-18.899	0.1228	0.07628	0	1E-5
-18.891	0.05773	0.03586	0	0
-18.884	0.02603	0.01617	0	0
-18.876	0.01126	0.00699	0	0
-18.869	0.00467	0.0029	0	0
-18.862	0.00186	0.00115	0	0
-18.854	7.1E-4	4.4E-4	0	0
-18.847	2.6E-4	1.6E-4	0	0
-18.839	9E-5	6E-5	0	0
-18.832	3E-5	2E-5	0	0
-18.825	1E-5	1E-5	0	0
-18.817	0	0	0	0
-18.81	0	0	0	0
-18.802	0	0	0	0
-18.795	0	0	0	0
-18.787	0	0	0	0
-18.78	0	0	0	0
-18.773	0	0	0	0
-18.765	0	0	0	0
-18.758	0	0	0	0
-18.75	0	0	0	0
-18.743	0	0	0	0
-18.736	0	0	0	0
-18.728	0	0	0	0
-18.721	0	0	0	0
-18.713	0	0	0	0
-18.706	0	0	0	0
-18.699	0	0	0	0
-18.691	0	0	0	0
-18.684	0	0	0	0
-18.676	0	0	0	0
-18.669	0	0	0	0
-18.662	0	0	0	0
-18.654	0	0	0	0
-18.647	0	0	0	0
-18.639	0	0	0	0
-18.632	0	0	0	0
-18.625	0	0	0	0
-18.617	0	0	0	0
-18.61	0	0	0	0
-18.602	0	0	0	0
-18.595	0	0	0	0
-18.588	0	0	0	0
-18.58	0	0	0	0
-18.573	0	0	0	0
-18.565	0	0	0	0
-18.558	0	0	0	0
-18.55	0	0	0	0
-18.543	0	0	0	0
-18.536	0	0	0	0
-18.528	0	0	0	0
-18.521	0	0	0	0
-18.513	0	0	0	0
-18.506	0	0	0	0
-18.499	0	0	0	0
-18.491	0	0	0	0
-18.484	0	0	0	0
-18.476	0	0	0	0
-18.469	0	0	0	0
-18.462	0	0	0	0
-18.454	0	0	0	0
-18.447	0	0	0	0
-18.439	0	0	0	0
-18.432	0	0	0	0
-18.425	0	0	0	0
-18.417	0	0	0	0
-18.41	0	0	0	0
-18.402	0	0	0	0
-18.395	0	0	0	0
-18.388	0	0	0	0
-18.38	0	0	0	0
-18.373	0	0	0	0
-18.365	0	0	0	0
-18.358	0	0	0	0
-18.35	0	0	0	0
-18.343	0	0	0	0
-18.336	0	0	0	0
-18.328	0	0	0	0
-18.321	0	0	0	0
-18.313	0	0	0	0
-18.306	0	0	0	0
-18.299	0	0	0	0
-18.291	0	0	0	0
-18.284	0	0	0	0
-18.276	0	0	0	0
-18.269	0	0	0	0
-18.262	0	0	0	0
-18.254	0	0	0	0
-18.247	0	0	0	0
-18.239	0	0	0	0
-18.232	0	0	0	0
-18.225	0	0	0	0
-18.217	0	0	0	0
-18.21	0	0	0	0
-18.202	0	0	0	0
-18.195	0	0	0	0
-18.188	0	0	0	0
-18.18	0	0	0	0
-18.173	0	0	0	0
-18.165	0	0	0	0
-18.158	0	0	0	0
-18.151	0	0	0	0
-18.143	0	0	0	0
-18.136	0	0	0	0
-18.128	0	0	0	0
-18.121	0	0	0	0
-18.113	0	0	0	0
-18.106	0	0	0	0
-18.099	0	0	0	0
-18.091	0	0	0	0
-18.084	0	0	0	0
-18.076	0	0	0	0
-18.069	0	0	0	0
-18.062	0	0	0	0
-18.054	0	0	0	0
-18.047	0	0	0	0
-18.039	0	0	0	0
-18.032	0	0	0	0
-18.025	0	0	0	0
-18.017	0	0	0	0
-18.01	0	0	0	0
-18.002	0	0	0	0
-17.995	0	0	0	0
-17.988	0	0	0	0
-17.98	0	0	0	0
-17.973	0	0	0	0
-17.965	0	0	0	0
-17.958	0	0	0	0
-17.951	0	0	0	0
-17.943	0	0	0	0
-17.936	0	0	0	0
-17.928	1E-5	0	1E-5	0
-17.921	3E-5	0	3E-5	0
-17.913	9E-5	0	9E-5	0
-17.906	2.6E-4	0	2.6E-4	0
-17.899	7E-4	0	6.9E-4	0
-17.891	0.00181	0	0.00176	0
-17.884	0.00445	0	0.00434	1E-5
-17.876	0.01051	0	0.01025	2E-5
-17.869	0.02378	0	0.02318	5E-5
-17.862	0.05155	0	0.05025	1.1E-4
-17.854	0.1071	0	0.10439	2.3E-4
-17.847	0.2133	0	0.20794	4.6E-4
-17.839	0.4072	0	0.39698	8.7E-4
-17.832	0.7453	0	0.72664	0.00157
-17.825	1.308	0	1.27576	0.00271
-17.817	2.203	0	2.14802	0.0045
-17.81	3.56	1E-5	3.47097	0.00716
-17.802	5.52	1E-5	5.38327	0.01092
-17.795	8.22	2E-5	8.01671	0.016
-17.788	11.76	3E-5	11.4712	0.02251
-17.78	16.18	4E-5	15.785	0.03048
-17.773	21.44	5E-5	20.9066	0.03976
-17.765	27.38	6E-5	26.708	0.05011
-17.758	33.78	7E-5	32.9527	0.06122
-17.751	40.38	9E-5	39.3982	0.07281
-17.743	46.94	1E-4	45.7979	0.08477
-17.736	53.3	1.1E-4	51.9941	0.0972
-17.728	59.43	1.2E-4	57.9738	0.1104
-17.721	65.45	1.2E-4	63.839	0.12495
-17.714	71.6	1.3E-4	69.8258	0.14137
-17.706	78.18	1.3E-4	76.2309	0.16009
-17.699	85.49	1.3E-4	83.3456	0.18129
-17.691	93.72	1.4E-4	91.3538	0.20476
-17.684	103	1.4E-4	100.409	0.23019
-17.676	113.4	1.6E-4	110.524	0.25709
-17.669	125	1.8E-4	121.815	0.28523
-17.662	137.9	2E-4	134.371	0.31467
-17.654	152.4	2.4E-4	148.533	0.34586
-17.647	169	2.8E-4	164.729	0.37945
-17.639	188.3	3.3E-4	183.501	0.4161
-17.632	210.8	3.9E-4	205.447	0.4561
-17.625	237	4.5E-4	230.981	0.49904
-17.617	267	5.2E-4	260.266	0.54376
-17.61	300.6	5.9E-4	293.123	0.58852
-17.602	337.3	6.6E-4	328.946	0.63106
-17.595	375.9	7.2E-4	366.699	0.66908
-17.588	415.1	7.9E-4	404.92	0.70058
-17.58	452.9	8.4E-4	441.927	0.72415
-17.573	487.5	8.8E-4	475.795	0.73878
-17.565	516.9	9.2E-4	504.527	0.74418
-17.558	539.3	9.4E-4	526.459	0.74048
-17.551	553.1	9.4E-4	539.988	0.728
-17.543	557.4	9.3E-4	544.217	0.70747
-17.536	551.7	9.1E-4	538.784	0.67969
-17.528	536.6	8.7E-4	524.003	0.64582
-17.521	512.9	8.2E-4	500.935	0.60732
-17.514	482.5	7.8E-4	471.182	0.56605
-17.506	447.3	7.3E-4	436.878	0.52418
-17.499	409.8	6.8E-4	400.24	0.48389
-17.491	372.3	6.5E-4	363.517	0.44731
-17.484	336.8	6.1E-4	328.89	0.41631
-17.476	305.1	5.9E-4	297.92	0.39238
-17.469	278.6	5.7E-4	271.937	0.37651
-17.462	257.9	5.6E-4	251.707	0.36934
-17.454	243.5	5.6E-4	237.562	0.37107
-17.447	235.4	5.7E-4	229.604	0.38148
-17.439	233.2	5.8E-4	227.484	0.39985
-17.432	236.5	6E-4	230.651	0.42489
-17.425	244.4	6.3E-4	238.333	0.45467
-17.417	256	6.6E-4	249.587	0.48685
-17.41	270.2	6.9E-4	263.442	0.51877
-17.402	286	7.2E-4	278.807	0.54784
-17.395	302.4	7.5E-4	294.789	0.57188
-17.388	318.5	7.8E-4	310.479	0.58939
-17.38	333.5	7.9E-4	325.194	0.59949
-17.373	346.8	8E-4	338.246	0.60208
-17.365	357.7	8E-4	348.949	0.59735
-17.358	365.6	7.9E-4	356.685	0.58569
-17.351	369.8	7.8E-4	360.762	0.56753
-17.343	369.6	7.6E-4	360.688	0.54322
-17.336	364.7	7.4E-4	355.932	0.51309
-17.328	354.9	7.1E-4	346.377	0.47776
-17.321	340.3	6.7E-4	332.199	0.43806
-17.314	321.6	6.2E-4	313.946	0.39545
-17.306	299.6	5.8E-4	292.551	0.3518
-17.299	275.6	5.2E-4	269.132	0.30932
-17.291	250.7	4.7E-4	244.892	0.27011
-17.284	226.2	4.2E-4	220.943	0.23598
-17.277	202.8	3.7E-4	198.134	0.20806
-17.269	181.3	3.3E-4	177.063	0.18655
-17.262	161.7	2.9E-4	157.985	0.17078
-17.254	144.3	2.6E-4	140.939	0.1594
-17.247	128.7	2.3E-4	125.731	0.15066
-17.239	114.8	2E-4	112.129	0.14272
-17.232	102.3	1.8E-4	99.8437	0.13415
-17.225	90.78	1.6E-4	88.6194	0.12406
-17.217	80.18	1.4E-4	78.2828	0.11213
-17.21	70.34	1.2E-4	68.6576	0.09866
-17.202	61.14	1E-4	59.6863	0.08429
-17.195	52.53	8E-5	51.2826	0.06989
-17.188	44.5	6E-5	43.4573	0.05621
-17.18	37.06	5E-5	36.1945	0.04392
-17.173	30.26	4E-5	29.5568	0.03334
-17.165	24.13	3E-5	23.5718	0.02462
-17.158	18.75	2E-5	18.3225	0.0177
-17.151	14.15	1E-5	13.8255	0.01239
-17.143	10.34	1E-5	10.1093	0.00845
-17.136	7.311	1E-5	7.14546	0.00561
-17.128	4.985	0	4.87377	0.00362
-17.121	3.275	0	3.20142	0.00227
-17.114	2.069	0	2.02322	0.00138
-17.106	1.257	0	1.2289	8.1E-4
-17.099	0.7328	0	0.71643	4.6E-4
-17.091	0.41	0	0.4008	2.5E-4
-17.084	0.22	0	0.21508	1.3E-4
-17.077	0.1132	0	0.11064	7E-5
-17.069	0.05578	0	0.05454	3E-5
-17.062	0.02634	0	0.02575	2E-5
-17.054	0.01192	0	0.01165	1E-5
-17.047	0.00516	0	0.00505	0
-17.039	0.00214	0	0.00209	0
-17.032	8.5E-4	0	8.3E-4	0
-17.025	3.2E-4	0	3.2E-4	0
-17.017	1.2E-4	0	1.2E-4	0
-17.01	4E-5	0	4E-5	0
-17.002	1E-5	0	1E-5	0
-16.995	0	0	0	0
-16.988	0	0	0	0
-16.98	0	0	0	0
-16.973	0	0	0	0
-16.965	0	0	0	0
-16.958	0	0	0	0
-16.951	0	0	0	0
-16.943	0	0	0	0
-16.936	0	0	0	0
-16.928	0	0	0	0
-16.921	0	0	0	0
-16.914	0	0	0	0
-16.906	0	0	0	0
-16.899	0	0	0	0
-16.891	0	0	0	0
-16.884	0	0	0	0
-16.877	0	0	0	0
-16.869	0	0	0	0
-16.862	0	0	0	0
-16.854	0	0	0	0
-16.847	0	0	0	0
-16.84	0	0	0	0
-16.832	0	0	0	0
-16.825	0	0	0	0
-16.817	0	0	0	0
-16.81	0	0	0	0
-16.802	0	0	0	0
-16.795	0	0	0	0
-16.788	0	0	0	0
-16.78	0	0	0	0
-16.773	0	0	0	0
-16.765	0	0	0	0
-16.758	0	0	0	0
-16.751	0	0	0	0
-16.743	0	0	0	0
-16.736	0	0	0	0
-16.728	0	0	0	0
-16.721	0	0	0	0
-16.714	0	0	0	0
-16.706	0	0	0	0
-16.699	0	0	0	0
-16.691	0	0	0	0
-16.684	0	0	0	0
-16.677	0	0	0	0
-16.669	0	0	0	0
-16.662	0	0	0	0
-16.654	0	0	0	0
-16.647	0	0	0	0
-16.64	0	0	0	0
-16.632	0	0	0	0
-16.625	0	0	0	0
-16.617	0	0	0	0
-16.61	0	0	0	0
-16.603	0	0	0	0
-16.595	0	0	0	0
-16.588	0	0	0	0
-16.58	0	0	0	0
-16.573	0	0	0	0
-16.565	0	0	0	0
-16.558	0	0	0	0
-16.551	0	0	0	0
-16.543	0	0	0	0
-16.536	0	0	0	0
-16.528	0	0	0	0
-16.521	0	0	0	0
-16.514	0	0	0	0
-16.506	0	0	0	0
-16.499	0	0	0	0
-16.491	0	0	0	0
-16.484	0	0	0	0
-16.477	0	0	0	0
-16.469	0	0	0	0
-16.462	0	0	0	0
-16.454	0	0	0	0
-16.447	0	0	0	0
-16.44	0	0	0	0
-16.432	0	0	0	0
-16.425	0	0	0	0
-16.417	0	0	0	0
-16.41	0	0	0	0
-16.403	0	0	0	0
-16.395	0	0	0	0
-16.388	0	0	0	0
-16.38	0	0	0	0
-16.373	0	0	0	0
-16.365	0	0	0	0
-16.358	0	0	0	0
-16.351	0	0	0	0
-16.343	0	0	0	0
-16.336	0	0	0	0
-16.328	0	0	0	0
-16.321	0	0	0	0
-16.314	0	0	0	0
-16.306	0	0	0	0
-16.299	0	0	0	0
-16.291	0	0	0	0
-16.284	0	0	0	0
-16.277	0	0	0	0
-16.269	0	0	0	0
-16.262	0	0	0	0
-16.254	0	0	0	0
-16.247	0	0	0	0
-16.24	0	0	0	0
-16.232	0	0	0	0
-16.225	0	0	0	0
-16.217	0	0	0	0
-16.21	0	0	0	0
-16.203	0	0	0	0
-16.195	0	0	0	0
-16.188	0	0	0	0
-16.18	0	0	0	0
-16.173	0	0	0	0
-16.166	0	0	0	0
-16.158	0	0	0	0
-16.151	0	0	0	0
-16.143	0	0	0	0
-16.136	0	0	0	0
-16.128	0	0	0	0
-16.121	0	0	0	0
-16.114	0	0	0	0
-16.106	0	0	0	0
-16.099	0	0	0	0
-16.091	0	0	0	0
-16.084	0	0	0	0
-16.077	0	0	0	0
-16.069	0	0	0	0
-16.062	0	0	0	0
-16.054	0	0	0	0
-16.047	0	0	0	0
-16.04	0	0	0	0
-16.032	0	0	0	0
-16.025	0	0	0	0
-16.017	0	0	0	0
-16.01	0	0	0	0
-16.003	0	0	0	0
-15.995	0	0	0	0
-15.988	0	0	0	0
-15.98	0	0	0	0
-15.973	0	0	0	0
-15.966	0	0	0	0
-15.958	0	0	0	0
-15.951	0	0	0	0
-15.943	0	0	0	0
-15.936	0	0	0	0
-15.928	0	0	0	0
-15.921	0	0	0	0
-15.914	0	0	0	0
-15.906	0	0	0	0
-15.899	0	0	0	0
-15.891	0	0	0	0
-15.884	0	0	0	0
-15.877	0	0	0	0
-15.869	0	0	0	0
-15.862	0	0	0	0
-15.854	0	0	0	0
-15.847	0	0	0	0
-15.84	0	0	0	0
-15.832	0	0	0	0
-15.825	0	0	0	0
-15.817	0	0	0	0
-15.81	0	0	0	0
-15.803	0	0	0	0
-15.795	0	0	0	0
-15.788	0	0	0	0
-15.78	0	0	0	0
-15.773	0	0	0	0
-15.766	0	0	0	0
-15.758	0	0	0	0
-15.751	0	0	0	0
-15.743	0	0	0	0
-15.736	0	0	0	0
-15.729	0	0	0	0
-15.721	0	0	0	0
-15.714	0	0	0	0
-15.706	0	0	0	0
-15.699	0	0	0	0
-15.691	0	0	0	0
-15.684	0	0	0	0
-15.677	0	0	0	0
-15.669	0	0	0	0
-15.662	0	0	0	0
-15.654	0	0	0	0
-15.647	0	0	0	0
-15.64	0	0	0	0
-15.632	0	0	0	0
-15.625	0	0	0	0
-15.617	0	0	0	0
-15.61	0	0	0	0
-15.603	0	0	0	0
-15.595	0	0	0	0
-15.588	0	0	0	0
-15.58	0	0	0	0
-15.573	0	0	0	0
-15.566	0	0	0	0
-15.558	0	0	0	0
-15.551	0	0	0	0
-15.543	0	0	0	0
-15.536	0	0	0	0
-15.529	0	0	0	0
-15.521	0	0	0	0
-15.514	0	0	0	0
-15.506	0	0	0	0
-15.499	0	0	0	0
-15.491	0	0	0	0
-15.484	0	0	0	0
-15.477	0	0	0	0
-15.469	0	0	0	0
-15.462	0	0	0	0
-15.454	0	0	0	0
-15.447	0	0	0	0
-15.44	0	0	0	0
-15.432	0	0	0	0
-15.425	0	0	0	0
-15.417	0	0	0	0
-15.41	0	0	0	0
-15.403	0	0	0	0
-15.395	0	0	0	0
-15.388	0	0	0	0
-15.38	0	0	0	0
-15.373	0	0	0	0
-15.366	0	0	0	0
-15.358	0	0	0	0
-15.351	0	0	0	0
-15.343	0	0	0	0
-15.336	0	0	0	0
-15.329	0	0	0	0
-15.321	0	0	0	0
-15.314	0	0	0	0
-15.306	0	0	0	0
-15.299	0	0	0	0
-15.292	0	0	0	0
-15.284	0	0	0	0
-15.277	0	0	0	0
-15.269	0	0	0	0
-15.262	0	0	0	0
-15.254	0	0	0	0
-15.247	0	0	0	0
-15.24	0	0	0	0
-15.232	0	0	0	0
-15.225	0	0	0	0
-15.217	0	0	0	0
-15.21	0	0	0	0
-15.203	0	0	0	0
-15.195	0	0	0	0
-15.188	0	0	0	0
-15.18	0	0	0	0
-15.173	0	0	0	0
-15.166	0	0	0	0
-15.158	0	0	0	0
-15.151	0	0	0	0
-15.143	0	0	0	0
-15.136	0	0	0	0
-15.129	0	0	0	0
-15.121	0	0	0	0
-15.114	0	0	0	0
-15.106	0	0	0	0
-15.099	0	0	0	0
-15.092	0	0	0	0
-15.084	0	0	0	0
-15.077	0	0	0	0
-15.069	0	0	0	0
-15.062	0	0	0	0
-15.054	0	0	0	0
-15.047	0	0	0	0
-15.04	0	0	0	0
-15.032	0	0	0	0
-15.025	0	0	0	0
-15.017	0	0	0	0
-15.01	0	0	0	0
-15.003	0	0	0	0
-14.995	0	0	0	0
-14.988	0	0	0	0
-14.98	0	0	0	0
-14.973	0	0	0	0
-14.966	0	0	0	0
-14.958	0	0	0	0
-14.951	0	0	0	0
-14.943	0	0	0	0
-14.936	0	0	0	0
-14.929	0	0	0	0
-14.921	0	0	0	0
-14.914	0	0	0	0
-14.906	0	0	0	0
-14.899	0	0	0	0
-14.892	0	0	0	0
-14.884	0	0	0	0
-14.877	0	0	0	0
-14.869	0	0	0	0
-14.862	0	0	0	0
-14.855	0	0	0	0
-14.847	0	0	0	0
-14.84	0	0	0	0
-14.832	0	0	0	0
-14.825	0	0	0	0
-14.817	0	0	0	0
-14.81	0	0	0	0
-14.803	0	0	0	0
-14.795	0	0	0	0
-14.788	0	0	0	0
-14.78	0	0	0	0
-14.773	0	0	0	0
-14.766	0	0	0	0
-14.758	0	0	0	0
-14.751	0	0	0	0
-14.743	0	0	0	0
-14.736	0	0	0	0
-14.729	0	0	0	0
-14.721	0	0	0	0
-14.714	0	0	0	0
-14.706	0	0	0	0
-14.699	0	0	0	0
-14.692	0	0	0	0
-14.684	0	0	0	0
-14.677	0	0	0	0
-14.669	0	0	0	0
-14.662	0	0	0	0
-14.655	0	0	0	0
-14.647	0	0	0	0
-14.64	0	0	0	0
-14.632	0	0	0	0
-14.625	0	0	0	0
-14.618	0	0	0	0
-14.61	0	0	0	0
-14.603	0	0	0	0
-14.595	0	0	0	0
-14.588	0	0	0	0
-14.58	0	0	0	0
-14.573	0	0	0	0
-14.566	0	0	0	0
-14.558	0	0	0	0
-14.551	0	0	0	0
-14.543	0	0	0	0
-14.536	0	0	0	0
-14.529	0	0	0	0
-14.521	0	0	0	0
-14.514	0	0	0	0
-14.506	0	0	0	0
-14.499	0	0	0	0
-14.492	0	0	0	0
-14.484	0	0	0	0
-14.477	0	0	0	0
-14.469	0	0	0	0
-14.462	0	0	0	0
-14.455	0	0	0	0
-14.447	1E-5	0	0	1E-5
-14.44	3E-5	0	0	2E-5
-14.432	9E-5	0	0	6E-5
-14.425	2.4E-4	0	0	1.7E-4
-14.418	6.3E-4	1E-5	0	4.5E-4
-14.41	0.00161	1E-5	0	0.00114
-14.403	0.00393	3E-5	0	0.00277
-14.395	0.00917	8E-5	0	0.00647
-14.388	0.0205	1.7E-4	1E-5	0.01447
-14.38	0.04386	3.7E-4	2E-5	0.03095
-14.373	0.08982	7.5E-4	5E-5	0.0634
-14.366	0.1761	0.00147	9E-5	0.1243
-14.358	0.3304	0.00276	1.7E-4	0.23327
-14.351	0.5935	0.00496	3.1E-4	0.41899
-14.343	1.021	0.00853	5.3E-4	0.72051
-14.336	1.68	0.01404	8.7E-4	1.18575
-14.329	2.646	0.02212	0.00136	1.86783
-14.321	3.991	0.03336	0.00205	2.81786
-14.314	5.761	0.04816	0.00296	4.06726
-14.306	7.961	0.06655	0.00408	5.6202
-14.299	10.53	0.08802	0.00539	7.43323
-14.292	13.33	0.11144	0.00682	9.41143
-14.284	16.16	0.13505	0.00825	11.4066
-14.277	18.75	0.15668	0.00956	13.2344
-14.269	20.82	0.17399	0.0106	14.6967
-14.262	22.13	0.18495	0.01126	15.6229
-14.255	22.52	0.18819	0.01144	15.8968
-14.247	21.93	0.1833	0.01113	15.4841
-14.24	20.45	0.17088	0.01036	14.4365
-14.232	18.25	0.1525	0.00924	12.8846
-14.225	15.59	0.13028	0.00788	11.0066
-14.218	12.75	0.10653	0.00644	9.00073
-14.21	9.98	0.08338	0.00503	7.04497
-14.203	7.478	0.06247	0.00377	5.27893
-14.195	5.363	0.04481	0.0027	3.78675
-14.188	3.682	0.03076	0.00185	2.59957
-14.181	2.42	0.02021	0.00121	1.70807
-14.173	1.522	0.01272	7.6E-4	1.07464
-14.166	0.9167	0.00766	4.6E-4	0.64715
-14.158	0.5284	0.00441	2.6E-4	0.37302
-14.151	0.2915	0.00243	1.5E-4	0.20585
-14.143	0.154	0.00129	8E-5	0.1087
-14.136	0.07784	6.5E-4	4E-5	0.05495
-14.129	0.03767	3.1E-4	2E-5	0.0266
-14.121	0.01745	1.5E-4	1E-5	0.01232
-14.114	0.00774	6E-5	0	0.00546
-14.106	0.00328	3E-5	0	0.00232
-14.099	0.00133	1E-5	0	9.4E-4
-14.092	5.2E-4	0	0	3.7E-4
-14.084	2E-4	0	0	1.4E-4
-14.077	8E-5	0	0	5E-5
-14.069	6E-5	1E-5	0	2E-5
-14.062	1.2E-4	4E-5	0	1E-5
-14.055	3.1E-4	1.1E-4	0	1E-5
-14.047	8.2E-4	2.8E-4	0	2E-5
-14.04	0.00209	7.2E-4	0	4E-5
-14.032	0.00509	0.00175	0	9E-5
-14.025	0.01187	0.00409	1E-5	2.1E-4
-14.018	0.02656	0.00915	2E-5	4.8E-4
-14.01	0.05692	0.01961	3E-5	0.00105
-14.003	0.1169	0.04028	7E-5	0.00217
-13.995	0.2303	0.0793	1.3E-4	0.00432
-13.988	0.4348	0.14972	2.5E-4	0.00825
-13.981	0.7873	0.27106	4.5E-4	0.01512
-13.973	1.367	0.47059	7.8E-4	0.02659
-13.966	2.277	0.78381	0.00128	0.04491
-13.958	3.64	1.25231	0.00201	0.07286
-13.951	5.582	1.91999	0.00305	0.11349
-13.943	8.216	2.82529	0.00442	0.16983
-13.936	11.61	3.99065	0.00614	0.24416
-13.929	15.75	5.41182	0.00819	0.33726
-13.921	20.52	7.04785	0.01047	0.44764
-13.914	25.67	8.81405	0.01284	0.5708
-13.906	30.85	10.5901	0.01511	0.69946
-13.899	35.61	12.2209	0.01706	0.82356
-13.892	39.5	13.548	0.01849	0.93175
-13.884	42.1	14.4344	0.01923	1.01265
-13.877	43.11	14.7753	0.01921	1.05743
-13.869	42.42	14.5336	0.01843	1.06065
-13.862	40.11	13.7355	0.01698	1.02173
-13.855	36.44	12.4749	0.01502	0.94513
-13.847	31.81	10.8847	0.01277	0.83936
-13.84	26.67	9.12291	0.01043	0.71557
-13.832	21.48	7.34682	0.00819	0.58544
-13.825	16.62	5.68115	0.00617	0.45969
-13.818	12.35	4.21894	0.00447	0.34626
-13.81	8.806	3.00842	0.00311	0.2502
-13.803	6.03	2.05926	0.00208	0.17339
-13.795	3.963	1.35313	0.00134	0.11523
-13.788	2.499	0.85313	8.3E-4	0.07342
-13.781	1.512	0.51605	4.9E-4	0.04484
-13.773	0.8778	0.29949	2.8E-4	0.02625
-13.766	0.4887	0.1667	1.5E-4	0.01473
-13.758	0.2609	0.08897	8E-5	0.00792
-13.751	0.1335	0.04554	4E-5	0.00408
-13.744	0.06553	0.02234	2E-5	0.00201
-13.736	0.03082	0.01051	1E-5	9.5E-4
-13.729	0.01389	0.00474	0	4.3E-4
-13.721	0.006	0.00205	0	1.9E-4
-13.714	0.00248	8.5E-4	0	8E-5
-13.706	9.9E-4	3.4E-4	0	3E-5
-13.699	3.7E-4	1.3E-4	0	1E-5
-13.692	1.4E-4	5E-5	0	0
-13.684	5E-5	2E-5	0	0
-13.677	2E-5	1E-5	0	0
-13.669	1E-5	0	0	0
-13.662	0	0	0	0
-13.655	0	0	0	0
-13.647	0	0	0	0
-13.64	0	0	0	0
-13.632	0	0	0	0
-13.625	0	0	0	0
-13.618	0	0	0	0
-13.61	0	0	0	0
-13.603	0	0	0	0
-13.595	0	0	0	0
-13.588	0	0	0	0
-13.581	0	0	0	0
-13.573	0	0	0	0
-13.566	0	0	0	0
-13.558	0	0	0	0
-13.551	0	0	0	0
-13.544	0	0	0	0
-13.536	0	0	0	0
-13.529	0	0	0	0
-13.521	0	0	0	0
-13.514	1E-5	0	0	0
-13.506	4E-5	1E-5	0	1E-5
-13.499	1.2E-4	3E-5	0	2E-5
-13.492	3.1E-4	7E-5	0	6E-5
-13.484	7.8E-4	1.9E-4	1E-5	1.6E-4
-13.477	0.00187	4.6E-4	2E-5	3.9E-4
-13.469	0.00434	0.00105	6E-5	9E-4
-13.462	0.00962	0.00234	1.2E-4	0.00199
-13.455	0.02046	0.00498	2.6E-4	0.00423
-13.447	0.0417	0.01017	5.3E-4	0.0086
-13.44	0.08148	0.01989	0.00103	0.01677
-13.432	0.1527	0.03732	0.00192	0.03135
-13.425	0.2745	0.06719	0.00344	0.05621
-13.418	0.4736	0.11609	0.00591	0.09668
-13.41	0.7846	0.19266	0.00972	0.15959
-13.403	1.249	0.30719	0.01536	0.25299
-13.395	1.911	0.47115	0.02332	0.38532
-13.388	2.814	0.69573	0.03402	0.56442
-13.381	3.994	0.9906	0.04774	0.79597
-13.373	5.471	1.36201	0.06455	1.08201
-13.366	7.249	1.81234	0.08418	1.42042
-13.358	9.308	2.33899	0.10614	1.80428
-13.351	11.62	2.93683	0.1296	2.22312
-13.344	14.13	3.59655	0.15373	2.66487
-13.336	16.82	4.31082	0.17769	3.11802
-13.329	19.63	5.07107	0.20084	3.57343
-13.321	22.54	5.87014	0.22282	4.02601
-13.314	25.53	6.70215	0.24355	4.47431
-13.307	28.59	7.55991	0.2632	4.92046
-13.299	31.69	8.43377	0.2821	5.36754
-13.292	34.82	9.31385	0.3005	5.82019
-13.284	37.94	10.1896	0.31867	6.2791
-13.277	41.04	11.0509	0.33656	6.74748
-13.269	44.08	11.8915	0.35408	7.22241
-13.262	47.06	12.7067	0.37092	7.70284
-13.255	49.96	13.4951	0.38664	8.18225
-13.247	52.77	14.2538	0.40092	8.65654
-13.24	55.46	14.9793	0.41345	9.11695
-13.232	58	15.6655	0.42421	9.55819
-13.225	60.38	16.3063	0.43337	9.97527
-13.218	62.58	16.8951	0.44156	10.3657
-13.21	64.57	17.4267	0.44948	10.7363
-13.203	66.38	17.8987	0.45792	11.0914
-13.195	67.99	18.3044	0.46753	11.4391
-13.188	69.39	18.6359	0.47847	11.7868
-13.181	70.54	18.8748	0.49066	12.1337
-13.173	71.35	18.9957	0.50316	12.4795
-13.166	71.73	18.9664	0.51502	12.8103
-13.158	71.55	18.7532	0.5249	13.1173
-13.151	70.75	18.3321	0.53234	13.3916
-13.144	69.29	17.6937	0.53741	13.6375
-13.136	67.25	16.8504	0.54141	13.8727
-13.129	64.76	15.8408	0.54658	14.1259
-13.121	62.07	14.726	0.55626	14.4416
-13.114	59.45	13.5843	0.57388	14.8578
-13.107	57.2	12.5003	0.6023	15.4114
-13.099	55.55	11.5571	0.64332	16.1087
-13.092	54.7	10.827	0.69662	16.9351
-13.084	54.73	10.3628	0.76036	17.8508
-13.077	55.65	10.2016	0.83078	18.7949
-13.069	57.42	10.3612	0.90381	19.7121
-13.062	60.01	10.8479	0.97531	20.5545
-13.055	63.37	11.6603	1.04208	21.3113
-13.047	67.51	12.7899	1.1026	22.0003
-13.04	72.44	14.2225	1.15645	22.671
-13.032	78.17	15.9262	1.20461	23.3846
-13.025	84.62	17.8459	1.24833	24.2
-13.018	91.62	19.8916	1.28892	25.1656
-13.01	98.83	21.9362	1.32672	26.2994
-13.003	105.8	23.8225	1.36255	27.6031
-12.995	112.2	25.3806	1.39767	29.0838
-12.988	117.4	26.4594	1.43349	30.7416
-12.981	121.3	26.9525	1.4731	32.6081
-12.973	123.9	26.8312	1.51935	34.7204
-12.966	125.3	26.1509	1.57551	37.1306
-12.958	126	25.0423	1.64366	39.8784
-12.951	126.5	23.688	1.72381	42.9691
-12.944	127.3	22.2833	1.8136	46.3732
-12.936	128.8	20.995	1.90875	49.998
-12.929	131	19.9315	2.003	53.7131
-12.921	133.8	19.1263	2.0896	57.36
-12.914	136.9	18.5466	2.16242	60.763
-12.907	139.8	18.111	2.21629	63.7702
-12.899	142.1	17.7202	2.24813	66.2529
-12.892	143.4	17.2841	2.25683	68.1313
-12.884	143.5	16.7404	2.24228	69.3712
-12.877	142.4	16.0631	2.20665	69.9814
-12.87	140.1	15.2576	2.15151	69.9956
-12.862	136.8	14.3507	2.07907	69.4646
-12.855	132.5	13.3748	1.99123	68.4359
-12.847	127.6	12.3616	1.88882	66.966
-12.84	122.1	11.3342	1.77333	65.0977
-12.832	116	10.3076	1.64633	62.8763
-12.825	109.6	9.29279	1.50926	60.3485
-12.818	102.9	8.29952	1.36527	57.5722
-12.81	95.98	7.33892	1.21856	54.6086
-12.803	89.05	6.42476	1.0734	51.522
-12.795	82.22	5.57105	0.93492	48.3787
-12.788	75.59	4.78986	0.80753	45.2343
-12.781	69.28	4.08853	0.69514	42.1406
-12.773	63.35	3.46946	0.60048	39.144
-12.766	57.87	2.92902	0.52517	36.2956
-12.758	52.88	2.46044	0.46961	33.6441
-12.751	48.43	2.05562	0.43321	31.2451
-12.744	44.56	1.70562	0.41424	29.143
-12.736	41.28	1.4037	0.40993	27.3613
-12.729	38.56	1.14472	0.41657	25.8911
-12.721	36.31	0.92486	0.42956	24.684
-12.714	34.38	0.74093	0.44367	23.6408
-12.707	32.6	0.58969	0.45378	22.6299
-12.699	30.75	0.46745	0.45546	21.5201
-12.692	28.66	0.36985	0.44539	20.1909
-12.684	26.24	0.2924	0.42228	18.574
-12.677	23.46	0.23093	0.38704	16.6679
-12.67	20.4	0.18193	0.34241	14.5311
-12.662	17.22	0.14291	0.29239	12.287
-12.655	14.12	0.11247	0.2419	10.0805
-12.647	11.31	0.09025	0.19593	8.07684
-12.64	9.014	0.07687	0.15921	6.42224
-12.632	7.41	0.07374	0.13605	5.24988
-12.625	6.655	0.0831	0.13063	4.66805
-12.618	6.888	0.10782	0.14703	4.76776
-12.61	8.233	0.15125	0.18968	5.63056
-12.603	10.8	0.21683	0.26312	7.32467
-12.595	14.66	0.30749	0.37186	9.89715
-12.588	19.86	0.42488	0.51936	13.36
-12.581	26.33	0.56868	0.70719	17.6708
-12.573	33.92	0.73587	0.93423	22.7237
-12.566	42.39	0.92058	1.19544	28.343
-12.558	51.38	1.11484	1.48266	34.3048
-12.551	60.52	1.3088	1.78406	40.3471
-12.544	69.43	1.49294	2.08641	46.2269
-12.536	77.77	1.65811	2.37631	51.7364
-12.529	85.32	1.79838	2.64079	56.7296
-12.521	91.93	1.90945	2.87023	61.1346
-12.514	97.54	1.98947	3.05652	64.9009
-12.507	102.1	2.03825	3.19542	68.0133
-12.499	105.6	2.05559	3.28374	70.4495
-12.492	107.9	2.04122	3.32007	72.1389
-12.484	108.9	1.99456	3.3041	73.0011
-12.477	108.5	1.91516	3.23703	72.9323
-12.47	106.5	1.8034	3.12209	71.8786
-12.462	103.1	1.66207	2.96533	69.8134
-12.455	98.31	1.49649	2.77425	66.843
-12.447	92.48	1.31496	2.56019	63.1629
-12.44	86.01	1.12745	2.33529	59.025
-12.433	79.41	0.94468	2.11184	54.7815
-12.425	73.19	0.7766	1.90235	50.783
-12.418	67.84	0.63112	1.7164	47.3677
-12.41	63.77	0.5133	1.5618	44.8149
-12.403	61.22	0.42519	1.4427	43.3079
-12.395	60.31	0.36612	1.36047	42.9314
-12.388	61	0.3334	1.31353	43.6494
-12.381	63.08	0.32309	1.29699	45.319
-12.373	66.21	0.33076	1.3047	47.7091
-12.366	69.99	0.35202	1.32887	50.5288
-12.358	74	0.38281	1.36142	53.476
-12.351	77.86	0.41961	1.39573	56.2747
-12.344	81.26	0.45931	1.42662	58.7152
-12.336	84.05	0.49931	1.45125	60.6869
-12.329	86.2	0.53731	1.47008	62.1798
-12.321	87.82	0.57142	1.48568	63.2878
-12.314	89.13	0.60026	1.50334	64.1669
-12.307	90.42	0.623	1.52848	65.0284
-12.299	91.97	0.63943	1.56708	66.0909
-12.292	94.03	0.64989	1.62428	67.5281
-12.284	96.74	0.65508	1.70185	69.4486
-12.277	100.1	0.65569	1.79905	71.8473
-12.27	103.9	0.65222	1.91091	74.6013
-12.262	107.9	0.64464	2.02796	77.4564
-12.255	111.5	0.63231	2.13872	80.0708
-12.247	114.2	0.61445	2.22875	82.0236
-12.24	115.5	0.5903	2.28508	82.9312
-12.233	114.9	0.56012	2.29632	82.4942
-12.225	112.2	0.5254	2.25747	80.5523
-12.218	107.5	0.48954	2.16885	77.1923
-12.21	101.2	0.45787	2.03826	72.6578
-12.203	93.99	0.43726	1.87902	67.442
-12.196	86.71	0.43554	1.70923	62.1453
-12.188	80.28	0.4603	1.5477	57.4267
-12.181	75.57	0.51745	1.41236	53.9007
-12.173	73.25	0.60992	1.31706	52.0499
-12.166	73.68	0.73602	1.26935	52.1334
-12.158	76.84	0.88912	1.26994	54.162
-12.151	82.36	1.05701	1.31267	57.8818
-12.144	89.52	1.22363	1.38535	62.8107
-12.136	97.39	1.37081	1.47275	68.3021
-12.129	105	1.48138	1.55833	73.6604
-12.121	111.4	1.54173	1.62753	78.2655
-12.114	115.9	1.54485	1.66951	81.6275
-12.107	118.2	1.49149	1.67877	83.4697
-12.099	118.2	1.38966	1.65558	83.7243
-12.092	116.1	1.254	1.60393	82.5447
-12.084	112.4	1.1025	1.53134	80.1863
-12.077	107.5	0.95544	1.44612	76.9723
-12.07	102	0.83356	1.35574	73.2198
-12.062	96.19	0.75765	1.26609	69.1894
-12.055	90.5	0.74975	1.18098	65.0708
-12.047	85.15	0.83472	1.10241	61.0075
-12.04	80.35	1.041	1.03126	57.0999
-12.033	76.36	1.40082	0.96812	53.4614
-12.025	73.45	1.94615	0.91423	50.2351
-12.018	71.95	2.70553	0.87145	47.6056
-12.01	72.19	3.69357	0.84248	45.7836
-12.003	74.42	4.90361	0.83012	44.9779
-11.996	78.77	6.29941	0.8365	45.3532
-11.988	85.11	7.81237	0.86218	46.9578
-11.981	93.05	9.33947	0.90553	49.7105
-11.973	101.9	10.7582	0.96255	53.3758
-11.966	110.8	11.9368	1.02692	57.5757
-11.958	118.9	12.7566	1.09122	61.8389
-11.951	125.1	13.1326	1.14765	65.6764
-11.944	128.7	13.0208	1.18944	68.632
-11.936	129.4	12.432	1.21134	70.359
-11.929	127.1	11.4352	1.21069	70.676
-11.921	121.9	10.1267	1.18703	69.5639
-11.914	114.4	8.64082	1.14224	67.0772
-11.907	105.3	7.10012	1.07982	63.4932
-11.899	95.26	5.62065	1.00435	59.1043
-11.892	84.99	4.28835	0.92098	54.2326
-11.884	75.07	3.15542	0.83477	49.215
-11.877	65.94	2.24297	0.75026	44.335
-11.87	57.89	1.54449	0.67085	39.8092
-11.862	51.02	1.0354	0.59884	35.7673
-11.855	45.27	0.68186	0.53509	32.2467
-11.847	40.51	0.44727	0.47921	29.2077
-11.84	36.5	0.29826	0.42997	26.5508
-11.833	33	0.20705	0.38562	24.151
-11.825	29.79	0.15248	0.34445	21.8868
-11.818	26.7	0.11955	0.30505	19.6588
-11.81	23.61	0.09844	0.26662	17.4132
-11.803	20.51	0.08321	0.22895	15.1367
-11.796	17.42	0.07062	0.19242	12.8633
-11.788	14.42	0.05918	0.15772	10.6488
-11.781	11.59	0.04843	0.12576	8.56377
-11.773	9.032	0.03847	0.09728	6.67408
-11.766	6.807	0.02952	0.07285	5.03034
-11.759	4.954	0.02183	0.05274	3.66207
-11.751	3.477	0.01553	0.03684	2.57002
-11.744	2.35	0.01062	0.0248	1.73688
-11.736	1.528	0.00698	0.01608	1.12949
-11.729	0.955	0.0044	0.01002	0.70598
-11.721	0.5734	0.00266	0.006	0.42387
-11.714	0.3305	0.00154	0.00345	0.24432
-11.707	0.1828	8.6E-4	0.00191	0.13512
-11.699	0.09695	4.6E-4	0.00101	0.07168
-11.692	0.0493	2.3E-4	5.1E-4	0.03645
-11.684	0.02403	1.1E-4	2.5E-4	0.01777
-11.677	0.01122	5E-5	1.2E-4	0.0083
-11.67	0.00502	2E-5	5E-5	0.00371
-11.662	0.00215	1E-5	2E-5	0.00159
-11.655	8.8E-4	0	1E-5	6.5E-4
-11.647	3.5E-4	0	0	2.6E-4
-11.64	1.3E-4	0	0	1E-4
-11.633	5E-5	0	0	3E-5
-11.625	2E-5	0	0	1E-5
-11.618	1E-5	0	0	0
-11.61	0	0	0	0
-11.603	0	0	0	0
-11.596	0	0	0	0
-11.588	0	0	0	0
-11.581	0	0	0	0
-11.573	0	0	0	0
-11.566	0	0	0	0
-11.559	0	0	0	0
-11.551	0	0	0	0
-11.544	0	0	0	0
-11.536	0	0	0	0
-11.529	0	0	0	0
-11.521	1E-5	0	0	0
-11.514	2E-5	1E-5	0	0
-11.507	7E-5	2E-5	0	0
-11.499	1.8E-4	7E-5	0	0
-11.492	5E-4	1.8E-4	0	1E-5
-11.484	0.00128	4.7E-4	0	3E-5
-11.477	0.00316	0.00116	0	9E-5
-11.47	0.00747	0.00274	1E-5	2E-4
-11.462	0.01688	0.00619	2E-5	4.6E-4
-11.455	0.03655	0.0134	3E-5	9.9E-4
-11.447	0.07577	0.02778	7E-5	0.00206
-11.44	0.1504	0.05514	1.4E-4	0.00409
-11.433	0.2859	0.10482	2.7E-4	0.00779
-11.425	0.5207	0.19088	4.9E-4	0.01422
-11.418	0.9085	0.333	8.5E-4	0.02485
-11.41	1.519	0.55668	0.00143	0.04163
-11.403	2.435	0.89232	0.0023	0.06688
-11.396	3.744	1.37184	0.00356	0.10305
-11.388	5.525	2.02428	0.00528	0.15245
-11.381	7.833	2.86941	0.00754	0.21666
-11.373	10.68	3.91204	0.01037	0.29625
-11.366	14.03	5.13702	0.01376	0.38998
-11.359	17.78	6.51025	0.01763	0.49517
-11.351	21.79	7.97983	0.02188	0.60761
-11.344	25.92	9.49284	0.02636	0.72232
-11.336	30.02	10.9956	0.0309	0.83405
-11.329	33.98	12.4524	0.03537	0.93772
-11.322	37.77	13.8499	0.03959	1.03005
-11.314	41.37	15.188	0.04346	1.10819
-11.307	44.83	16.479	0.04683	1.17081
-11.299	48.18	17.7376	0.04957	1.21683
-11.292	51.38	18.9564	0.05155	1.24518
-11.284	54.39	20.1107	0.05264	1.25593
-11.277	57.04	21.146	0.05275	1.24753
-11.27	59.17	21.997	0.05181	1.22046
-11.262	60.57	22.5933	0.04987	1.1754
-11.255	61.1	22.8865	0.04701	1.1146
-11.247	60.73	22.8669	0.04347	1.04167
-11.24	59.57	22.5899	0.0395	0.96274
-11.233	57.88	22.1632	0.03545	0.88469
-11.225	56.08	21.7581	0.03168	0.81587
-11.218	54.68	21.5731	0.02856	0.76494
-11.21	54.23	21.8078	0.0264	0.73985
-11.203	55.14	22.61	0.02547	0.74659
-11.196	57.68	24.0563	0.02592	0.78869
-11.188	61.85	26.1093	0.02782	0.86571
-11.181	67.4	28.6251	0.03108	0.97363
-11.173	73.88	31.3925	0.03554	1.10516
-11.166	80.76	34.1573	0.04095	1.2511
-11.159	87.51	36.6984	0.04702	1.40134
-11.151	93.75	38.8621	0.05344	1.54643
-11.144	99.3	40.5935	0.05995	1.67951
-11.136	104.2	41.9392	0.06631	1.7953
-11.129	108.6	43.0176	0.0723	1.89084
-11.122	112.7	43.9624	0.07775	1.96501
-11.114	116.7	44.8792	0.08247	2.01686
-11.107	120.6	45.8089	0.08621	2.04455
-11.099	124.1	46.6908	0.08876	2.04629
-11.092	126.8	47.3866	0.08984	2.01883
-11.084	128.3	47.713	0.08923	1.95969
-11.077	128	47.4675	0.08679	1.86784
-11.07	125.6	46.5002	0.0825	1.74416
-11.062	120.9	44.7368	0.07646	1.59216
-11.055	114	42.1973	0.06899	1.41845
-11.047	105.2	38.9827	0.06048	1.23155
-11.04	95.03	35.267	0.05144	1.04104
-11.033	84.06	31.2411	0.04239	0.85624
-11.025	72.84	27.1151	0.0338	0.68509
-11.018	61.84	23.0639	0.02606	0.5333
-11.01	51.44	19.2235	0.01941	0.40407
-11.003	41.92	15.6936	0.01395	0.29819
-10.996	33.42	12.5346	0.00967	0.21451
-10.988	26.03	9.77957	0.00647	0.1506
-10.981	19.77	7.43905	0.00417	0.10324
-10.973	14.61	5.50425	0.00259	0.06916
-10.966	10.48	3.95317	0.00155	0.04528
-10.959	7.281	2.74946	9E-4	0.02896
-10.951	4.89	1.84834	5E-4	0.01808
-10.944	3.17	1.19878	2.7E-4	0.011
-10.936	1.979	0.74899	1.4E-4	0.00652
-10.929	1.189	0.4503	7E-5	0.00375
-10.922	0.6871	0.26019	3E-5	0.00209
-10.914	0.3812	0.14441	2E-5	0.00113
-10.907	0.203	0.07694	1E-5	5.9E-4
-10.899	0.104	0.03942	0	3E-4
-10.892	0.05158	0.01963	0	1.5E-4
-10.885	0.02591	0.01002	0	8E-5
-10.877	0.01575	0.00645	0	6E-5
-10.87	0.01626	0.00727	0	8E-5
-10.862	0.0277	0.01296	0	1.6E-4
-10.855	0.05552	0.02626	1E-5	3.4E-4
-10.847	0.1118	0.05298	2E-5	6.8E-4
-10.84	0.2177	0.10323	4E-5	0.00133
-10.833	0.4074	0.19321	8E-5	0.00249
-10.825	0.7321	0.34718	1.4E-4	0.00447
-10.818	1.264	0.59936	2.3E-4	0.0077
-10.81	2.097	0.99442	3.9E-4	0.01276
-10.803	3.347	1.58761	6.2E-4	0.02032
-10.796	5.147	2.44139	9.5E-4	0.03116
-10.788	7.634	3.6209	0.0014	0.04603
-10.781	10.94	5.18631	0.002	0.0656
-10.773	15.15	7.18794	0.00277	0.09032
-10.766	20.34	9.64746	0.0037	0.12031
-10.759	26.49	12.5625	0.0048	0.15525
-10.751	33.5	15.8915	0.00604	0.19428
-10.744	41.2	19.5425	0.00739	0.23606
-10.736	49.28	23.3777	0.0088	0.27864
-10.729	57.34	27.2041	0.01019	0.31961
-10.722	64.87	30.7778	0.01147	0.3562
-10.714	71.29	33.8268	0.01256	0.3855
-10.707	76.03	36.0751	0.01334	0.40483
-10.699	78.56	37.2801	0.01374	0.41199
-10.692	78.54	37.274	0.01369	0.40586
-10.685	75.86	36.0075	0.01319	0.38649
-10.677	70.71	33.5629	0.01227	0.35536
-10.67	63.52	30.152	0.01101	0.31514
-10.662	54.96	26.0917	0.00952	0.26937
-10.655	45.79	21.7382	0.00794	0.22192
-10.647	36.78	17.4622	0.00641	0.1765
-10.64	28.59	13.5744	0.00504	0.13618
-10.633	21.71	10.3109	0.00394	0.10323
-10.625	16.48	7.82312	0.00318	0.07903
-10.618	13.04	6.18767	0.00281	0.06428
-10.61	11.44	5.42665	0.00286	0.05925
-10.603	11.66	5.52914	0.00338	0.06394
-10.596	13.64	6.46797	0.00437	0.07823
-10.588	17.31	8.20463	0.00585	0.10193
-10.581	22.54	10.6826	0.00782	0.13457
-10.573	29.16	13.8182	0.01025	0.17531
-10.566	36.89	17.4842	0.01306	0.22269
-10.559	45.37	21.5009	0.01613	0.27451
-10.551	54.11	25.6365	0.0193	0.32787
-10.544	62.51	29.62	0.02237	0.37928
-10.536	69.98	33.1588	0.02511	0.42501
-10.529	75.94	35.9825	0.02734	0.46158
-10.522	79.94	37.8766	0.02888	0.48631
-10.514	81.75	38.7332	0.02968	0.49782
-10.507	81.42	38.5755	0.02977	0.49657
-10.499	79.31	37.5804	0.0293	0.48498
-10.492	76.1	36.0675	0.02856	0.46724
-10.485	72.66	34.4433	0.02787	0.44888
-10.477	69.92	33.1567	0.02762	0.43562
-10.47	68.71	32.5948	0.02811	0.43247
-10.462	69.53	33.0034	0.02949	0.4424
-10.455	72.49	34.4228	0.03175	0.46566
-10.448	77.17	36.658	0.03467	0.4993
-10.44	82.73	39.3109	0.03783	0.53767
-10.433	88.01	41.8343	0.04068	0.57327
-10.425	91.82	43.6481	0.04269	0.59844
-10.418	93.12	44.2734	0.0434	0.60638
-10.41	91.27	43.3956	0.04256	0.59336
-10.403	86.13	40.9542	0.04012	0.55887
-10.396	78.08	37.1266	0.03631	0.5058
-10.388	67.9	32.289	0.03151	0.43882
-10.381	56.6	26.9127	0.0262	0.36493
-10.373	45.19	21.4907	0.02086	0.2907
-10.366	34.56	16.4326	0.01591	0.22178
-10.359	25.3	12.0335	0.01162	0.16201
-10.351	17.74	8.43617	0.00812	0.11332
-10.344	11.91	5.66204	0.00544	0.07589
-10.336	7.65	3.63785	0.00348	0.04864
-10.329	4.705	2.23755	0.00214	0.02985
-10.322	2.77	1.31747	0.00125	0.01754
-10.314	1.561	0.74259	7.1E-4	0.00986
-10.307	0.8424	0.40067	3.8E-4	0.00531
-10.299	0.4351	0.20693	2E-4	0.00274
-10.292	0.2151	0.10231	1E-4	0.00135
-10.285	0.1018	0.04842	5E-5	6.4E-4
-10.277	0.04612	0.02194	2E-5	2.9E-4
-10.27	0.02	0.00951	1E-5	1.2E-4
-10.262	0.0083	0.00395	0	5E-5
-10.255	0.0033	0.00157	0	2E-5
-10.248	0.00126	6E-4	0	1E-5
-10.24	4.6E-4	2.2E-4	0	0
-10.233	1.6E-4	8E-5	0	0
-10.225	5E-5	3E-5	0	0
-10.218	2E-5	1E-5	0	0
-10.211	1E-5	0	0	0
-10.203	0	0	0	0
-10.196	0	0	0	0
-10.188	0	0	0	0
-10.181	0	0	0	0
-10.173	0	0	0	0
-10.166	0	0	0	0
-10.159	0	0	0	0
-10.151	0	0	0	0
-10.144	0	0	0	0
-10.136	0	0	0	0
-10.129	0	0	0	0
-10.122	0	0	0	0
-10.114	0	0	0	0
-10.107	0	0	0	0
-10.099	0	0	0	0
-10.092	0	0	0	0
-10.085	0	0	0	0
-10.077	0	0	0	0
-10.07	0	0	0	0
-10.062	0	0	0	0
-10.055	0	0	0	0
-10.048	0	0	0	0
-10.04	0	0	0	0
-10.033	0	0	0	0
-10.025	0	0	0	0
-10.018	0	0	0	0
-10.011	0	0	0	0
-10.003	0	0	0	0
-9.99601	0	0	0	0
-9.98801	0	0	0	0
-9.98101	0	0	0	0
-9.97301	0	0	0	0
-9.96601	0	0	0	0
-9.95901	0	0	0	0
-9.95101	0	0	0	0
-9.94401	0	0	0	0
-9.93601	0	0	0	0
-9.92901	0	0	0	0
-9.92201	0	0	0	0
-9.91401	0	0	0	0
-9.90701	0	0	0	0
-9.89901	0	0	0	0
-9.89201	0	0	0	0
-9.88501	0	0	0	0
-9.87701	0	0	0	0
-9.87001	0	0	0	0
-9.86201	0	0	0	0
-9.85501	0	0	0	0
-9.84801	0	0	0	0
-9.84001	0	0	0	0
-9.83301	0	0	0	0
-9.82501	0	0	0	0
-9.81801	0	0	0	0
-9.81101	0	0	0	0
-9.80301	0	0	0	0
-9.79601	0	0	0	0
-9.78801	2E-5	1E-5	0	0
-9.78101	5E-5	2E-5	0	0
-9.77401	1.4E-4	7E-5	0	0
-9.76601	3.8E-4	1.8E-4	0	0
-9.75901	0.00101	4.9E-4	0	0
-9.75101	0.00257	0.00124	0	0
-9.74401	0.00628	0.00303	0	1E-5
-9.73601	0.01467	0.00708	1E-5	2E-5
-9.72901	0.03284	0.01584	1E-5	3E-5
-9.72201	0.07043	0.03398	3E-5	7E-5
-9.71401	0.1447	0.06981	5E-5	1.5E-4
-9.70701	0.2849	0.13744	1E-4	3E-4
-9.69901	0.5373	0.25921	2E-4	5.6E-4
-9.69201	0.9711	0.46845	3.5E-4	0.00102
-9.68501	1.682	0.8112	6.1E-4	0.00176
-9.67701	2.791	1.34626	0.001	0.00292
-9.67001	4.438	2.14071	0.00159	0.00465
-9.66201	6.762	3.26218	0.00241	0.00708
-9.65501	9.875	4.76379	0.0035	0.01033
-9.64801	13.82	6.66715	0.00487	0.01446
-9.64001	18.54	8.94233	0.0065	0.01939
-9.63301	23.83	11.4933	0.00831	0.02492
-9.62501	29.35	14.1602	0.01018	0.03069
-9.61801	34.66	16.7209	0.01196	0.03623
-9.61101	39.22	18.921	0.01346	0.04099
-9.60301	42.54	20.5225	0.01451	0.04445
-9.59601	44.23	21.3362	0.015	0.0462
-9.58801	44.07	21.2578	0.01486	0.04603
-9.58101	42.09	20.3016	0.01411	0.04394
-9.57401	38.52	18.582	0.01284	0.04021
-9.56601	33.8	16.3031	0.01119	0.03527
-9.55901	28.42	13.7094	0.00936	0.02965
-9.55101	22.9	11.0465	0.0075	0.02389
-9.54401	17.69	8.53334	0.00576	0.01845
-9.53601	13.09	6.31537	0.00424	0.01365
-9.52901	9.288	4.48067	0.00299	0.00968
-9.52201	6.314	3.04595	0.00202	0.00658
-9.51401	4.114	1.98465	0.00131	0.00429
-9.50701	2.568	1.23897	8.1E-4	0.00268
-9.49901	1.537	0.74129	4.8E-4	0.0016
-9.49201	0.8809	0.42495	2.8E-4	9.2E-4
-9.48501	0.4839	0.23345	1.5E-4	5E-4
-9.47701	0.2547	0.12288	8E-5	2.7E-4
-9.47001	0.1285	0.06197	4E-5	1.3E-4
-9.46201	0.06207	0.02994	2E-5	6E-5
-9.45501	0.02873	0.01386	1E-5	3E-5
-9.44801	0.01274	0.00615	0	1E-5
-9.44001	0.00541	0.00261	0	1E-5
-9.43301	0.0022	0.00106	0	0
-9.42501	8.6E-4	4.1E-4	0	0
-9.41801	3.2E-4	1.5E-4	0	0
-9.41101	1.1E-4	6E-5	0	0
-9.40301	4E-5	2E-5	0	0
-9.39601	1E-5	1E-5	0	0
-9.38801	0	0	0	0
-9.38101	0	0	0	0
-9.37401	0	0	0	0
-9.36601	0	0	0	0
-9.35901	0	0	0	0
-9.35101	0	0	0	0
-9.34401	0	0	0	0
-9.33701	0	0	0	0
-9.32901	0	0	0	0
-9.32201	0	0	0	0
-9.31401	0	0	0	0
-9.30701	0	0	0	0
-9.29901	1E-5	0	1E-5	0
-9.29201	3E-5	0	2E-5	0
-9.28501	9E-5	0	5E-5	1E-5
-9.27701	2.3E-4	0	1.3E-4	2E-5
-9.27001	5.8E-4	0	3.3E-4	5E-5
-9.26201	0.0014	0	7.9E-4	1.1E-4
-9.25501	0.00321	1E-5	0.00182	2.5E-4
-9.24801	0.00705	3E-5	0.004	5.5E-4
-9.24001	0.01483	6E-5	0.00841	0.00116
-9.23301	0.02989	1.5E-4	0.01691	0.00233
-9.22501	0.05771	3.5E-4	0.03258	0.0045
-9.21801	0.1067	8E-4	0.06006	0.00829
-9.21101	0.1892	0.00179	0.10599	0.01464
-9.20301	0.3214	0.00389	0.17904	0.02475
-9.19601	0.5239	0.0082	0.28954	0.04007
-9.18801	0.8197	0.01677	0.44822	0.0621
-9.18101	1.233	0.03314	0.66419	0.09219
-9.17401	1.784	0.06326	0.94222	0.1311
-9.16601	2.488	0.11637	1.27958	0.17864
-9.15901	3.353	0.20612	1.66379	0.23334
-9.15101	4.379	0.35126	2.07155	0.29235
-9.14401	5.56	0.57567	2.47015	0.3516
-9.13701	6.887	0.90685	2.82067	0.40632
-9.12901	8.356	1.3728	3.08634	0.45191
-9.12201	9.966	1.99725	3.23716	0.48469
-9.11401	11.72	2.79278	3.25676	0.50266
-9.10701	13.6	3.75405	3.14654	0.50584
-9.09901	15.57	4.85153	2.92511	0.49633
-9.09201	17.59	6.03219	2.62553	0.47756
-9.08501	19.56	7.21976	2.28867	0.45397
-9.07701	21.36	8.3231	1.95869	0.42999
-9.07001	22.88	9.2577	1.6767	0.41001
-9.06201	24.02	9.95356	1.47766	0.39793
-9.05501	24.76	10.3707	1.39104	0.39761
-9.04801	25.13	10.5157	1.43932	0.41294
-9.04001	25.27	10.4301	1.64031	0.44797
-9.03301	25.37	10.1962	2.00514	0.50653
-9.02501	25.65	9.91355	2.53808	0.59152
-9.01801	26.32	9.68251	3.23188	0.70415
-9.01101	27.52	9.59214	4.06555	0.84286
-9.00301	29.34	9.70728	4.99901	1.00257
-8.99601	31.76	10.0671	5.97925	1.17477
-8.98801	34.69	10.6811	6.937	1.34818
-8.98101	37.99	11.544	7.79957	1.51032
-8.97401	41.49	12.6341	8.50221	1.64898
-8.96601	45.04	13.9134	8.99214	1.75527
-8.95901	48.48	15.3325	9.25145	1.82428
-8.95101	51.7	16.8247	9.28856	1.85718
-8.94401	54.61	18.3171	9.14594	1.8607
-8.93701	57.14	19.7141	8.89352	1.84552
-8.92901	59.27	20.9344	8.61113	1.82481
-8.92201	60.98	21.9093	8.37758	1.81082
-8.91401	62.31	22.608	8.25382	1.81328
-8.90701	63.32	23.0409	8.27239	1.83681
-8.90001	64.14	23.2604	8.43507	1.88112
-8.89201	64.91	23.3578	8.71919	1.9418
-8.88501	65.79	23.4569	9.08785	2.01253
-8.87701	66.95	23.6659	9.49842	2.08716
-8.87001	68.52	24.0704	9.92504	2.16194
-8.86201	70.56	24.7119	10.3516	2.23588
-8.85501	73.03	25.5677	10.7811	2.31066
-8.84801	75.79	26.5597	11.2219	2.38907
-8.84001	78.59	27.5608	11.6843	2.47269
-8.83301	81.15	28.4315	12.1642	2.56106
-8.82501	83.18	29.0452	12.6462	2.65004
-8.81801	84.46	29.3235	13.0969	2.73295
-8.81101	84.92	29.2605	13.4777	2.80193
-8.80301	84.61	28.9145	13.7475	2.84973
-8.79601	83.74	28.4185	13.875	2.87129
-8.78801	82.64	27.9304	13.8469	2.86506
-8.78101	81.66	27.6194	13.666	2.83337
-8.77401	81.11	27.6196	13.3579	2.78191
-8.76601	81.22	28.0054	12.9625	2.71867
-8.75901	82.08	28.7762	12.533	2.65348
-8.75101	83.62	29.8509	12.1314	2.5971
-8.74401	85.63	31.0759	11.8195	2.55898
-8.73701	87.79	32.2537	11.6538	2.54783
-8.72901	89.71	33.1686	11.6777	2.5692
-8.72201	91.03	33.6264	11.9093	2.62466
-8.71401	91.45	33.4903	12.343	2.71145
-8.70701	90.78	32.7064	12.942	2.82271
-8.70001	89.03	31.3144	13.6513	2.94794
-8.69201	86.34	29.4474	14.4041	3.07568
-8.68501	83.03	27.3048	15.1349	3.19595
-8.67701	79.5	25.1081	15.8047	3.30304
-8.67001	76.17	23.0726	16.399	3.39793
[truncated: 2,003 more rows]

## Sheet: Figure 2i
E-E\-(F)	PDOS	PDOS	PDOS	PDOS
eV	a.u.	a.u.	a.u.	a.u.
IPbpass	Total	N	Pb	I
-23.7171	0	0	0	0
-23.7101	0	0	0	0
-23.7021	0	0	0	0
-23.6941	0	0	0	0
-23.6871	0	0	0	0
-23.6791	0	0	0	0
-23.6721	0	0	0	0
-23.6641	0	0	0	0
-23.6571	0	0	0	0
-23.6491	0	0	0	0
-23.6421	0	0	0	0
-23.6341	0	0	0	0
-23.6271	0	0	0	0
-23.6191	0	0	0	0
-23.6121	0	0	0	0
-23.6041	0	0	0	0
-23.5971	0	0	0	0
-23.5891	0	0	0	0
-23.5821	0	0	0	0
-23.5741	0	0	0	0
-23.5671	0	0	0	0
-23.5591	0	0	0	0
-23.5521	0	0	0	0
-23.5441	0	0	0	0
-23.5371	0	0	0	0
-23.5291	0	0	0	0
-23.5221	0	0	0	0
-23.5141	0	0	0	0
-23.5071	0	0	0	0
-23.4991	0	0	0	0
-23.4921	0	0	0	0
-23.4841	0	0	0	0
-23.4771	0	0	0	0
-23.4691	0	0	0	0
-23.4611	0	0	0	0
-23.4541	0	0	0	0
-23.4461	0	0	0	0
-23.4391	0	0	0	0
-23.4311	0	0	0	0
-23.4241	0	0	0	0
-23.4161	0	0	0	0
-23.4091	0	0	0	0
-23.4011	0	0	0	0
-23.3941	0	0	0	0
-23.3861	0	0	0	0
-23.3791	0	0	0	0
-23.3711	0	0	0	0
-23.3641	0	0	0	0
-23.3561	0	0	0	0
-23.3491	0	0	0	0
-23.3411	0	0	0	0
-23.3341	0	0	0	0
-23.3261	0	0	0	0
-23.3191	0	0	0	0
-23.3111	0	0	0	0
-23.3041	0	0	0	0
-23.2961	0	0	0	0
-23.2891	0	0	0	0
-23.2811	0	0	0	0
-23.2741	0	0	0	0
-23.2661	0	0	0	0
-23.2591	0	0	0	0
-23.2511	0	0	0	0
-23.2441	0	0	0	0
-23.2361	0	0	0	0
-23.2291	0	0	0	0
-23.2211	0	0	0	0
-23.2131	0	0	0	0
-23.2061	0	0	0	0
-23.1981	0	0	0	0
-23.1911	0	0	0	0
-23.1831	0	0	0	0
-23.1761	0	0	0	0
-23.1681	0	0	0	0
-23.1611	0	0	0	0
-23.1531	0	0	0	0
-23.1461	0	0	0	0
-23.1381	0	0	0	0
-23.1311	0	0	0	0
-23.1231	0	0	0	0
-23.1161	0	0	0	0
-23.1081	0	0	0	0
-23.1011	0	0	0	0
-23.0931	0	0	0	0
-23.0861	0	0	0	0
-23.0781	0	0	0	0
-23.0711	0	0	0	0
-23.0631	0	0	0	0
-23.0561	0	0	0	0
-23.0481	0	0	0	0
-23.0411	0	0	0	0
-23.0331	0	0	0	0
-23.0261	0	0	0	0
-23.0181	0	0	0	0
-23.0111	0	0	0	0
-23.0031	0	0	0	0
-22.9961	0	0	0	0
-22.9881	0	0	0	0
-22.9801	0	0	0	0
-22.9731	0	0	0	0
-22.9651	0	0	0	0
-22.9581	0	0	0	0
-22.9501	0	0	0	0
-22.9431	0	0	0	0
-22.9351	0	0	0	0
-22.9281	0	0	0	0
-22.9201	0	0	0	0
-22.9131	0	0	0	0
-22.9051	0	0	0	0
-22.8981	0	0	0	0
-22.8901	0	0	0	0
-22.8831	0	0	0	0
-22.8751	0	0	0	0
-22.8681	0	0	0	0
-22.8601	0	0	0	0
-22.8531	0	0	0	0
-22.8451	0	0	0	0
-22.8381	0	0	0	0
-22.8301	0	0	0	0
-22.8231	0	0	0	0
-22.8151	0	0	0	0
-22.8081	0	0	0	0
-22.8001	0	0	0	0
-22.7931	0	0	0	0
-22.7851	0	0	0	0
-22.7781	0	0	0	0
-22.7701	0	0	0	0
-22.7631	0	0	0	0
-22.7551	0	0	0	0
-22.7471	0	0	0	0
-22.7401	0	0	0	0
-22.7321	0	0	0	0
-22.7251	0	0	0	0
-22.7171	0	0	0	0
-22.7101	0	0	0	0
-22.7021	0	0	0	0
-22.6951	0	0	0	0
-22.6871	0	0	0	0
-22.6801	0	0	0	0
-22.6721	0	0	0	0
-22.6651	0	0	0	0
-22.6571	0	0	0	0
-22.6501	0	0	0	0
-22.6421	0	0	0	0
-22.6351	0	0	0	0
-22.6271	0	0	0	0
-22.6201	0	0	0	0
-22.6121	0	0	0	0
-22.6051	0	0	0	0
-22.5971	0	0	0	0
-22.5901	0	0	0	0
-22.5821	0	0	0	0
-22.5751	0	0	0	0
-22.5671	0	0	0	0
-22.5601	0	0	0	0
-22.5521	0	0	0	0
-22.5451	0	0	0	0
-22.5371	1E-5	1E-5	0	0
-22.5301	4E-5	2E-5	0	0
-22.5221	1.1E-4	5E-5	0	0
-22.5141	3.2E-4	1.4E-4	0	0
-22.5071	8.5E-4	3.8E-4	0	0
-22.4991	0.00216	9.7E-4	0	0
-22.4921	0.00526	0.00236	0	0
-22.4841	0.01225	0.00549	0	0
-22.4771	0.02727	0.01221	0	0
-22.4691	0.05804	0.02599	0	0
-22.4621	0.1181	0.05288	0	1E-5
-22.4541	0.2296	0.10284	0	1E-5
-22.4471	0.4269	0.1912	0	2E-5
-22.4391	0.7587	0.33978	0	4E-5
-22.4321	1.289	0.57726	0	7E-5
-22.4241	2.094	0.93763	0	1.1E-4
-22.4171	3.251	1.45597	0	1.7E-4
-22.4091	4.825	2.16162	0	2.6E-4
-22.4021	6.847	3.06669	0	3.7E-4
-22.3941	9.289	4.15968	0	5E-4
-22.3871	12.05	5.39453	0	6.5E-4
-22.3791	14.93	6.68794	0	8E-4
-22.3721	17.7	7.92624	0	9.5E-4
-22.3641	20.05	8.98057	0	0.00108
-22.3571	21.72	9.72739	0	0.00117
-22.3491	22.49	10.0715	0	0.00121
-22.3421	22.26	9.96893	0	0.00119
-22.3341	21.06	9.43318	0	0.00113
-22.3271	19.05	8.53335	0	0.00102
-22.3191	16.48	7.37968	0	8.8E-4
-22.3121	13.62	6.10019	0	7.3E-4
-22.3041	10.77	4.82169	0	5.8E-4
-22.2971	8.133	3.64286	0	4.4E-4
-22.2891	5.874	2.63134	0	3.2E-4
-22.2811	4.056	1.81681	0	2.2E-4
-22.2741	2.677	1.19933	0	1.4E-4
-22.2661	1.689	0.75654	0	9E-5
-22.2591	1.019	0.45639	0	5E-5
-22.2511	0.5876	0.26315	0	3E-5
-22.2441	0.3239	0.14504	0	2E-5
-22.2361	0.1707	0.07646	0	1E-5
-22.2291	0.08601	0.03853	0	0
-22.2211	0.04142	0.01855	0	0
-22.2141	0.01907	0.00854	0	0
-22.2061	0.00839	0.00376	0	0
-22.1991	0.00353	0.00158	0	0
-22.1911	0.00142	6.4E-4	0	0
-22.1841	5.5E-4	2.4E-4	0	0
-22.1761	2E-4	9E-5	0	0
-22.1691	7E-5	3E-5	0	0
-22.1611	2E-5	1E-5	0	0
-22.1541	1E-5	0	0	0
-22.1461	0	0	0	0
-22.1391	0	0	0	0
-22.1311	0	0	0	0
-22.1241	0	0	0	0
-22.1161	0	0	0	0
-22.1091	0	0	0	0
-22.1011	0	0	0	0
-22.0941	0	0	0	0
-22.0861	0	0	0	0
-22.0791	0	0	0	0
-22.0711	0	0	0	0
-22.0641	0	0	0	0
-22.0561	0	0	0	0
-22.0481	0	0	0	0
-22.0411	0	0	0	0
-22.0331	0	0	0	0
-22.0261	0	0	0	0
-22.0181	0	0	0	0
-22.0111	0	0	0	0
-22.0031	0	0	0	0
-21.9961	0	0	0	0
-21.9881	0	0	0	0
-21.9811	0	0	0	0
-21.9731	0	0	0	0
-21.9661	0	0	0	0
-21.9581	0	0	0	0
-21.9511	0	0	0	0
-21.9431	0	0	0	0
-21.9361	0	0	0	0
-21.9281	0	0	0	0
-21.9211	0	0	0	0
-21.9131	0	0	0	0
-21.9061	0	0	0	0
-21.8981	0	0	0	0
-21.8911	0	0	0	0
-21.8831	0	0	0	0
-21.8761	0	0	0	0
-21.8681	0	0	0	0
-21.8611	0	0	0	0
-21.8531	0	0	0	0
-21.8461	0	0	0	0
-21.8381	0	0	0	0
-21.8311	0	0	0	0
-21.8231	0	0	0	0
-21.8151	0	0	0	0
-21.8081	0	0	0	0
-21.8001	0	0	0	0
-21.7931	0	0	0	0
-21.7851	0	0	0	0
-21.7781	0	0	0	0
-21.7701	0	0	0	0
-21.7631	0	0	0	0
-21.7551	0	0	0	0
-21.7481	0	0	0	0
-21.7401	0	0	0	0
-21.7331	0	0	0	0
-21.7251	0	0	0	0
-21.7181	0	0	0	0
-21.7101	0	0	0	0
-21.7031	0	0	0	0
-21.6951	0	0	0	0
-21.6881	0	0	0	0
-21.6801	0	0	0	0
-21.6731	0	0	0	0
-21.6651	0	0	0	0
-21.6581	1E-5	0	0	0
-21.6501	3E-5	1E-5	0	0
-21.6431	8E-5	4E-5	0	0
-21.6351	2.1E-4	1.1E-4	0	0
-21.6281	5.8E-4	3E-4	0	0
-21.6201	0.00151	7.7E-4	0	0
-21.6131	0.00373	0.00191	0	0
-21.6051	0.00885	0.00453	0	0
-21.5981	0.02005	0.01027	0	0
-21.5901	0.04342	0.02224	0	0
-21.5831	0.08991	0.04605	0	1E-5
-21.5751	0.178	0.09113	0	2E-5
-21.5671	0.3367	0.17245	0	3E-5
-21.5601	0.6091	0.31194	0	5E-5
-21.5521	1.053	0.5395	0	9E-5
-21.5451	1.742	0.89189	0	1.6E-4
-21.5371	2.753	1.40966	1E-5	2.5E-4
-21.5301	4.16	2.13033	1E-5	3.7E-4
-21.5221	6.01	3.07785	2E-5	5.4E-4
-21.5151	8.305	4.25383	2E-5	7.4E-4
-21.5071	10.98	5.62115	3E-5	9.8E-4
-21.5001	13.88	7.10792	4E-5	0.00124
-21.4921	16.8	8.60353	4E-5	0.0015
-21.4851	19.49	9.98024	5E-5	0.00173
-21.4771	21.69	11.1095	6E-5	0.00193
-21.4701	23.23	11.8943	6E-5	0.00205
-21.4621	24.01	12.299	6E-5	0.00211
-21.4551	24.11	12.3467	6E-5	0.00209
-21.4471	23.69	12.1361	7E-5	0.00202
-21.4401	23.04	11.8029	7E-5	0.00192
-21.4321	22.44	11.4962	7E-5	0.00181
-21.4251	22.12	11.3377	7E-5	0.00171
-21.4171	22.21	11.3843	8E-5	0.00165
-21.4101	22.67	11.6203	8E-5	0.00162
-21.4021	23.32	11.9592	9E-5	0.00161
-21.3951	23.91	12.2611	9E-5	0.00161
-21.3871	24.14	12.3803	9E-5	0.00159
-21.3801	23.77	12.1896	9E-5	0.00155
-21.3721	22.67	11.6234	9E-5	0.00146
-21.3651	20.83	10.6826	8E-5	0.00134
-21.3571	18.39	9.43393	7E-5	0.00118
-21.3501	15.58	7.9881	6E-5	0.001
-21.3421	12.64	6.48075	5E-5	8.1E-4
-21.3341	9.814	5.03335	4E-5	6.3E-4
-21.3271	7.303	3.74606	3E-5	4.7E-4
-21.3191	5.222	2.67838	2E-5	3.3E-4
-21.3121	3.627	1.86022	1E-5	2.3E-4
-21.3041	2.527	1.2968	1E-5	1.6E-4
-21.2971	1.922	0.98719	1E-5	1.1E-4
-21.2891	1.832	0.94279	0	1E-4
-21.2821	2.334	1.20337	0	1.2E-4
-21.2741	3.586	1.8501	0	1.7E-4
-21.2671	5.834	3.01108	0	2.7E-4
-21.2591	9.403	4.8538	1E-5	4.3E-4
-21.2521	14.66	7.56636	1E-5	6.7E-4
-21.2441	21.93	11.3185	1E-5	0.001
-21.2371	31.4	16.2079	2E-5	0.00142
-21.2291	43.02	22.2067	3E-5	0.00192
-21.2221	56.38	29.1038	3E-5	0.0025
-21.2141	70.67	36.4787	4E-5	0.00311
-21.2071	84.73	43.7396	5E-5	0.0037
-21.1991	97.2	50.1788	6E-5	0.00422
-21.1921	106.7	55.0946	6E-5	0.0046
-21.1841	112.2	57.9365	6E-5	0.00481
-21.1771	113.2	58.4153	6E-5	0.00484
-21.1691	109.6	56.5885	6E-5	0.0047
-21.1621	102.4	52.8558	6E-5	0.00443
-21.1541	92.78	47.8929	5E-5	0.0041
-21.1471	82.38	42.5269	5E-5	0.00378
-21.1391	72.81	37.5815	4E-5	0.00356
-21.1321	65.38	33.7419	4E-5	0.00347
-21.1241	60.97	31.465	3E-5	0.00355
-21.1171	59.93	30.9287	3E-5	0.0038
-21.1091	62.13	32.0568	4E-5	0.0042
-21.1011	67	34.5725	4E-5	0.00469
-21.0941	73.78	38.0641	4E-5	0.00522
-21.0861	81.54	42.0694	5E-5	0.00574
-21.0791	89.4	46.1265	6E-5	0.00619
-21.0711	96.55	49.813	6E-5	0.00654
-21.0641	102.3	52.7796	7E-5	0.00676
-21.0561	106.1	54.7593	7E-5	0.00685
-21.0491	107.7	55.5855	7E-5	0.0068
-21.0411	107	55.186	7E-5	0.00663
-21.0341	103.9	53.6121	7E-5	0.00636
-21.0261	98.88	51.0076	7E-5	0.006
-21.0191	92.3	47.6067	7E-5	0.00559
-21.0111	84.7	43.6848	6E-5	0.00515
-21.0041	76.62	39.5166	6E-5	0.0047
-20.9961	68.53	35.3385	5E-5	0.00426
-20.9891	60.74	31.3121	5E-5	0.00385
-20.9811	53.41	27.5298	4E-5	0.00345
-20.9741	46.59	24.0133	4E-5	0.00307
-20.9661	40.24	20.7362	3E-5	0.00271
-20.9591	34.3	17.6706	3E-5	0.00235
-20.9511	28.73	14.7976	2E-5	0.002
-20.9441	23.53	12.1186	2E-5	0.00166
-20.9361	18.77	9.66686	2E-5	0.00133
-20.9291	14.53	7.47891	1E-5	0.00104
-20.9211	10.87	5.59586	1E-5	7.8E-4
-20.9141	7.842	4.03661	1E-5	5.7E-4
-20.9061	5.445	2.80273	0	4E-4
-20.8991	3.633	1.87027	0	2.6E-4
-20.8911	2.326	1.19732	0	1.7E-4
-20.8841	1.428	0.73497	0	1E-4
-20.8761	0.8396	0.43222	0	6E-5
-20.8681	0.4728	0.24336	0	3E-5
-20.8611	0.2549	0.1312	0	2E-5
-20.8531	0.1315	0.06767	0	1E-5
-20.8461	0.06488	0.0334	0	0
-20.8381	0.03062	0.01576	0	0
-20.8311	0.01382	0.00711	0	0
-20.8231	0.00597	0.00307	0	0
-20.8161	0.00246	0.00127	0	0
-20.8081	9.7E-4	5E-4	0	0
-20.8011	3.7E-4	1.9E-4	0	0
-20.7931	1.3E-4	7E-5	0	0
-20.7861	5E-5	2E-5	0	0
-20.7781	2E-5	1E-5	0	0
-20.7711	0	0	0	0
-20.7631	0	0	0	0
-20.7561	0	0	0	0
-20.7481	0	0	0	0
-20.7411	0	0	0	0
-20.7331	0	0	0	0
-20.7261	0	0	0	0
-20.7181	0	0	0	0
-20.7111	0	0	0	0
-20.7031	0	0	0	0
-20.6961	0	0	0	0
-20.6881	0	0	0	0
-20.6811	0	0	0	0
-20.6731	0	0	0	0
-20.6661	0	0	0	0
-20.6581	0	0	0	0
-20.6511	0	0	0	0
-20.6431	0	0	0	0
-20.6351	0	0	0	0
-20.6281	0	0	0	0
-20.6201	0	0	0	0
-20.6131	0	0	0	0
-20.6051	0	0	0	0
-20.5981	0	0	0	0
-20.5901	0	0	0	0
-20.5831	0	0	0	0
-20.5751	0	0	0	0
-20.5681	0	0	0	0
-20.5601	0	0	0	0
-20.5531	0	0	0	0
-20.5451	0	0	0	0
-20.5381	0	0	0	0
-20.5301	0	0	0	0
-20.5231	0	0	0	0
-20.5151	0	0	0	0
-20.5081	0	0	0	0
-20.5001	0	0	0	0
-20.4931	0	0	0	0
-20.4851	0	0	0	0
-20.4781	0	0	0	0
-20.4701	0	0	0	0
-20.4631	0	0	0	0
-20.4551	0	0	0	0
-20.4481	0	0	0	0
-20.4401	0	0	0	0
-20.4331	0	0	0	0
-20.4251	0	0	0	0
-20.4181	0	0	0	0
-20.4101	0	0	0	0
-20.4021	0	0	0	0
-20.3951	0	0	0	0
-20.3871	0	0	0	0
-20.3801	0	0	0	0
-20.3721	0	0	0	0
-20.3651	0	0	0	0
-20.3571	0	0	0	0
-20.3501	0	0	0	0
-20.3421	0	0	0	0
-20.3351	0	0	0	0
-20.3271	0	0	0	0
-20.3201	0	0	0	0
-20.3121	0	0	0	0
-20.3051	0	0	0	0
-20.2971	0	0	0	0
-20.2901	0	0	0	0
-20.2821	0	0	0	0
-20.2751	0	0	0	0
-20.2671	0	0	0	0
-20.2601	0	0	0	0
-20.2521	0	0	0	0
-20.2451	0	0	0	0
-20.2371	0	0	0	0
-20.2301	0	0	0	0
-20.2221	0	0	0	0
-20.2151	0	0	0	0
-20.2071	0	0	0	0
-20.2001	0	0	0	0
-20.1921	0	0	0	0
-20.1851	0	0	0	0
-20.1771	0	0	0	0
-20.1691	0	0	0	0
-20.1621	0	0	0	0
-20.1541	0	0	0	0
-20.1471	0	0	0	0
-20.1391	0	0	0	0
-20.1321	0	0	0	0
-20.1241	0	0	0	0
-20.1171	0	0	0	0
-20.1091	1E-5	0	0	0
-20.1021	2E-5	1E-5	0	0
-20.0941	5E-5	3E-5	0	0
-20.0871	1.5E-4	7E-5	0	0
-20.0791	4.2E-4	2E-4	0	0
-20.0721	0.0011	5.3E-4	0	0
-20.0641	0.00277	0.00134	0	0
-20.0571	0.00666	0.00322	0	0
-20.0491	0.01532	0.00741	0	0
-20.0421	0.03368	0.01629	0	0
-20.0341	0.07079	0.03424	0	0
-20.0271	0.1423	0.06881	0	1E-5
-20.0191	0.2733	0.13219	0	2E-5
-20.0121	0.5018	0.24277	0	3E-5
-20.0041	0.8809	0.42614	0	5E-5
-19.9971	1.478	0.71518	0	9E-5
-19.9891	2.372	1.14735	0	1.5E-4
-19.9821	3.638	1.75956	0	2.3E-4
-19.9741	5.334	2.5802	0	3.3E-4
-19.9671	7.476	3.61639	0	4.6E-4
-19.9591	10.02	4.84587	0	6.2E-4
-19.9521	12.83	6.20734	0	8E-4
-19.9441	15.71	7.60211	0	9.8E-4
-19.9361	18.4	8.89916	0	0.00114
-19.9291	20.59	9.95801	0	0.00128
-19.9211	22.02	10.6538	0	0.00137
-19.9141	22.53	10.8962	0	0.0014
-19.9061	22.02	10.6538	0	0.00137
-19.8991	20.58	9.95801	0	0.00128
-19.8911	18.39	8.89715	0	0.00114
-19.8841	15.71	7.60011	0	9.8E-4
-19.8761	12.83	6.20632	0	8E-4
-19.8691	10.02	4.84487	0	6.2E-4
-19.8611	7.474	3.61507	0	4.6E-4
-19.8541	5.332	2.57896	0	3.3E-4
-19.8461	3.637	1.75934	0	2.3E-4
-19.8391	2.371	1.14693	0	1.5E-4
-19.8311	1.478	0.71487	0	9E-5
-19.8241	0.8805	0.42599	0	5E-5
-19.8161	0.5016	0.24264	0	3E-5
-19.8091	0.2731	0.13212	0	2E-5
-19.8011	0.1422	0.06877	0	1E-5
-19.7941	0.07075	0.03423	0	0
-19.7861	0.03366	0.01628	0	0
-19.7791	0.01531	0.0074	0	0
-19.7711	0.00666	0.00322	0	0
-19.7641	0.00277	0.00134	0	0
-19.7561	0.0011	5.3E-4	0	0
-19.7491	4.2E-4	2E-4	0	0
-19.7411	1.5E-4	7E-5	0	0
-19.7341	5E-5	3E-5	0	0
-19.7261	2E-5	1E-5	0	0
-19.7191	1E-5	0	0	0
-19.7111	0	0	0	0
-19.7041	0	0	0	0
-19.6961	0	0	0	0
-19.6881	0	0	0	0
-19.6811	0	0	0	0
-19.6731	0	0	0	0
-19.6661	0	0	0	0
-19.6581	0	0	0	0
-19.6511	0	0	0	0
-19.6431	0	0	0	0
-19.6361	0	0	0	0
-19.6281	0	0	0	0
-19.6211	0	0	0	0
-19.6131	0	0	0	0
-19.6061	0	0	0	0
-19.5981	0	0	0	0
-19.5911	0	0	0	0
-19.5831	0	0	0	0
-19.5761	0	0	0	0
-19.5681	0	0	0	0
-19.5611	0	0	0	0
-19.5531	0	0	0	0
-19.5461	0	0	0	0
-19.5381	0	0	0	0
-19.5311	0	0	0	0
-19.5231	0	0	0	0
-19.5161	0	0	0	0
-19.5081	0	0	0	0
-19.5011	0	0	0	0
-19.4931	0	0	0	0
-19.4861	0	0	0	0
-19.4781	0	0	0	0
-19.4711	0	0	0	0
-19.4631	0	0	0	0
-19.4551	0	0	0	0
-19.4481	0	0	0	0
-19.4401	0	0	0	0
-19.4331	0	0	0	0
-19.4251	0	0	0	0
-19.4181	0	0	0	0
-19.4101	1E-5	1E-5	0	0
-19.4031	3E-5	2E-5	0	0
-19.3951	8E-5	5E-5	0	0
-19.3881	2.2E-4	1.4E-4	0	0
-19.3801	6.1E-4	3.8E-4	0	0
-19.3731	0.00157	9.7E-4	0	0
-19.3651	0.00388	0.0024	0	0
-19.3581	0.00918	0.00569	0	0
-19.3501	0.02076	0.01286	0	0
-19.3431	0.04488	0.02779	0	1E-5
-19.3351	0.09273	0.05743	0	2E-5
-19.3281	0.1832	0.11346	0	4E-5
-19.3201	0.3459	0.21427	1E-5	8E-5
-19.3131	0.6245	0.38681	1E-5	1.4E-4
-19.3051	1.078	0.66755	3E-5	2.4E-4
-19.2981	1.778	1.10123	4E-5	4E-4
-19.2901	2.804	1.73696	7E-5	6.4E-4
-19.2831	4.228	2.61847	1E-4	9.6E-4
-19.2751	6.095	3.77516	1.4E-4	0.00139
-19.2681	8.398	5.20058	2E-4	0.00191
-19.2601	11.06	6.8513	2.6E-4	0.00251
-19.2531	13.93	8.62834	3.3E-4	0.00317
-19.2451	16.77	10.3873	4E-4	0.00381
-19.2381	19.3	11.9538	4.6E-4	0.00439
-19.2301	21.24	13.1533	5E-4	0.00483
-19.2221	22.34	13.8366	5.3E-4	0.00508
-19.2151	22.47	13.9186	5.3E-4	0.00511
-19.2071	21.63	13.3943	5.1E-4	0.00491
-19.2001	19.92	12.3394	4.7E-4	0.00452
-19.1921	17.6	10.9032	4.2E-4	0.00399
-19.1851	14.98	9.27642	3.6E-4	0.00339
-19.1771	12.38	7.66629	3E-4	0.00279
-19.1701	10.11	6.2617	2.5E-4	0.00226
-19.1621	8.431	5.2231	2.2E-4	0.00185
-19.1551	7.525	4.66319	2.1E-4	0.00161
-19.1471	7.504	4.65155	2.2E-4	0.00155
-19.1401	8.414	5.21602	2.5E-4	0.00169
-19.1321	10.24	6.35119	3.2E-4	0.00202
-19.1251	12.94	8.02313	4E-4	0.00253
-19.1171	16.42	10.1815	4.9E-4	0.0032
-19.1101	20.61	12.7777	6E-4	0.00402
-19.1021	25.46	15.783	7E-4	0.00496
-19.0951	30.98	19.205	7.9E-4	0.00603
-19.0871	37.26	23.1002	8.7E-4	0.00724
-19.0801	44.45	27.5516	9.3E-4	0.00858
-19.0721	52.67	32.6487	9.7E-4	0.01007
-19.0651	61.98	38.4118	0.001	0.01169
-19.0571	72.18	44.7375	0.00102	0.01337
-19.0501	82.85	51.3527	0.00102	0.01504
-19.0421	93.23	57.7848	0.00102	0.01654
-19.0351	102.3	63.4376	0.001	0.01771
-19.0271	109.1	67.6619	9.8E-4	0.01841
-19.0201	112.8	69.9041	9.4E-4	0.01853
-19.0121	112.6	69.8236	8.8E-4	0.01805
-19.0051	108.7	67.3983	8.1E-4	0.01702
-18.9971	101.5	62.9423	7.3E-4	0.01561
-18.9891	92.01	57.0623	6.4E-4	0.01404
-18.9821	81.51	50.551	5.6E-4	0.01254
-18.9741	71.33	44.2402	4.8E-4	0.01135
-18.9671	62.65	38.8526	4.2E-4	0.01063
-18.9591	56.27	34.8907	3.8E-4	0.01047
-18.9521	52.53	32.5699	3.7E-4	0.01084
-18.9441	51.34	31.8241	3.7E-4	0.01165
-18.9371	52.21	32.3544	3.8E-4	0.01272
-18.9291	54.43	33.7294	4.1E-4	0.01383
-18.9221	57.25	35.4759	4.3E-4	0.01479
-18.9141	60.02	37.1945	4.5E-4	0.01546
-18.9071	62.31	38.6151	4.7E-4	0.01574
-18.8991	63.97	39.6452	4.8E-4	0.01566
-18.8921	65.07	40.3329	4.9E-4	0.01528
-18.8841	65.89	40.8445	5E-4	0.01474
-18.8771	66.73	41.3731	5.1E-4	0.01417
-18.8691	67.87	42.0882	5.2E-4	0.0137
-18.8621	69.44	43.0659	5.5E-4	0.01341
-18.8541	71.37	44.2707	5.8E-4	0.01331
-18.8471	73.41	45.5388	6.2E-4	0.01336
-18.8391	75.16	46.6238	6.5E-4	0.01348
-18.8321	76.16	47.2503	6.7E-4	0.01356
-18.8241	76.02	47.1681	6.9E-4	0.0135
-18.8171	74.5	46.2217	6.9E-4	0.01321
-18.8091	71.54	44.3864	6.7E-4	0.01267
-18.8021	67.34	41.7822	6.5E-4	0.01189
-18.7941	62.26	38.6358	6.1E-4	0.01092
-18.7871	56.77	35.2264	5.6E-4	0.00985
-18.7791	51.31	31.8383	5.1E-4	0.00876
-18.7721	46.23	28.6871	4.7E-4	0.00772
-18.7641	41.69	25.8755	4.3E-4	0.00678
-18.7561	37.72	23.4071	3.9E-4	0.00595
-18.7491	34.15	21.1957	3.6E-4	0.00523
-18.7411	30.81	19.1193	3.2E-4	0.00458
-18.7341	27.49	17.0608	2.9E-4	0.00399
-18.7261	24.08	14.9471	2.5E-4	0.00343
-18.7191	20.58	12.7731	2.2E-4	0.00289
-18.7111	17.06	10.5876	1.8E-4	0.00237
-18.7041	13.66	8.47689	1.5E-4	0.00188
-18.6961	10.53	6.53263	1.1E-4	0.00144
-18.6891	7.794	4.83695	8E-5	0.00106
-18.6811	5.536	3.43571	6E-5	7.5E-4
-18.6741	3.767	2.33836	4E-5	5.1E-4
-18.6661	2.455	1.52347	3E-5	3.3E-4
-18.6591	1.531	0.95004	2E-5	2.1E-4
-18.6511	0.9131	0.56672	1E-5	1.2E-4
-18.6441	0.521	0.32339	1E-5	7E-5
-18.6361	0.2843	0.17642	0	4E-5
-18.6291	0.1483	0.09205	0	2E-5
-18.6211	0.07398	0.04591	0	1E-5
-18.6141	0.03528	0.0219	0	0
-18.6061	0.01609	0.00998	0	0
-18.5991	0.00701	0.00435	0	0
-18.5911	0.00292	0.00181	0	0
-18.5841	0.00116	7.2E-4	0	0
-18.5761	4.4E-4	2.8E-4	0	0
-18.5691	1.6E-4	1E-4	0	0
-18.5611	6E-5	3E-5	0	0
-18.5541	2E-5	1E-5	0	0
-18.5461	1E-5	0	0	0
-18.5391	0	0	0	0
-18.5311	0	0	0	0
-18.5231	0	0	0	0
-18.5161	0	0	0	0
-18.5081	0	0	0	0
-18.5011	0	0	0	0
-18.4931	0	0	0	0
-18.4861	0	0	0	0
-18.4781	0	0	0	0
-18.4711	0	0	0	0
-18.4631	0	0	0	0
-18.4561	0	0	0	0
-18.4481	0	0	0	0
-18.4411	0	0	0	0
-18.4331	0	0	0	0
-18.4261	0	0	0	0
-18.4181	0	0	0	0
-18.4111	0	0	0	0
-18.4031	0	0	0	0
-18.3961	0	0	0	0
-18.3881	0	0	0	0
-18.3811	0	0	0	0
-18.3731	0	0	0	0
-18.3661	0	0	0	0
-18.3581	0	0	0	0
-18.3511	0	0	0	0
-18.3431	0	0	0	0
-18.3361	0	0	0	0
-18.3281	0	0	0	0
-18.3211	0	0	0	0
-18.3131	0	0	0	0
-18.3061	0	0	0	0
-18.2981	0	0	0	0
-18.2901	0	0	0	0
-18.2831	0	0	0	0
-18.2751	0	0	0	0
-18.2681	0	0	0	0
-18.2601	0	0	0	0
-18.2531	0	0	0	0
-18.2451	0	0	0	0
-18.2381	0	0	0	0
-18.2301	0	0	0	0
-18.2231	0	0	0	0
-18.2151	0	0	0	0
-18.2081	0	0	0	0
-18.2001	0	0	0	0
-18.1931	0	0	0	0
-18.1851	0	0	0	0
-18.1781	0	0	0	0
-18.1701	0	0	0	0
-18.1631	0	0	0	0
-18.1551	0	0	0	0
-18.1481	0	0	0	0
-18.1401	0	0	0	0
-18.1331	0	0	0	0
-18.1251	0	0	0	0
-18.1181	0	0	0	0
-18.1101	0	0	0	0
-18.1031	0	0	0	0
-18.0951	0	0	0	0
-18.0881	0	0	0	0
-18.0801	0	0	0	0
-18.0731	0	0	0	0
-18.0651	0	0	0	0
-18.0581	0	0	0	0
-18.0501	0	0	0	0
-18.0421	0	0	0	0
-18.0351	0	0	0	0
-18.0271	0	0	0	0
-18.0201	0	0	0	0
-18.0121	0	0	0	0
-18.0051	0	0	0	0
-17.9971	0	0	0	0
-17.9901	0	0	0	0
-17.9821	0	0	0	0
-17.9751	0	0	0	0
-17.9671	0	0	0	0
-17.9601	0	0	0	0
-17.9521	0	0	0	0
-17.9451	0	0	0	0
-17.9371	0	0	0	0
-17.9301	0	0	0	0
-17.9221	0	0	0	0
-17.9151	0	0	0	0
-17.9071	0	0	0	0
-17.9001	0	0	0	0
-17.8921	0	0	0	0
-17.8851	0	0	0	0
-17.8771	0	0	0	0
-17.8701	0	0	0	0
-17.8621	0	0	0	0
-17.8551	0	0	0	0
-17.8471	0	0	0	0
-17.8401	0	0	0	0
-17.8321	0	0	0	0
-17.8251	0	0	0	0
-17.8171	0	0	0	0
-17.8091	0	0	0	0
-17.8021	1E-5	0	1E-5	0
-17.7941	2E-5	0	2E-5	0
-17.7871	6E-5	0	6E-5	0
-17.7791	1.7E-4	0	1.7E-4	0
-17.7721	5E-4	0	4.9E-4	0
-17.7641	0.00138	0	0.00134	0
-17.7571	0.00362	0	0.00353	1E-5
-17.7491	0.00912	0	0.00888	2E-5
-17.7421	0.02199	0	0.02141	6E-5
-17.7341	0.05076	0	0.04942	1.3E-4
-17.7271	0.1122	0	0.10921	2.9E-4
-17.7191	0.2374	0	0.23113	6.2E-4
-17.7121	0.4812	0	0.46855	0.00125
-17.7041	0.9349	0	0.91042	0.00241
-17.6971	1.741	0	1.69569	0.00447
-17.6891	3.111	0	3.0291	0.00792
-17.6821	5.335	0	5.19637	0.01344
-17.6741	8.788	0	8.55902	0.02187
-17.6671	13.92	0	13.5597	0.03411
-17.6591	21.23	1E-5	20.6834	0.05107
-17.6521	31.22	1E-5	30.4192	0.0734
-17.6441	44.35	2E-5	43.214	0.1014
-17.6371	60.94	2E-5	59.3957	0.13474
-17.6291	81.2	4E-5	79.1474	0.17254
-17.6221	105.1	6E-5	102.488	0.21312
-17.6141	132.5	8E-5	129.156	0.25448
-17.6071	162.7	1.1E-4	158.712	0.29423
-17.5991	195.2	1.5E-4	190.394	0.32999
-17.5921	228.6	1.9E-4	223.109	0.35964
-17.5841	261.7	2.3E-4	255.436	0.38147
-17.5761	292.5	2.7E-4	285.593	0.39415
-17.5691	319.1	3.1E-4	311.593	0.39686
-17.5611	339.3	3.4E-4	331.406	0.38931
-17.5541	351.4	3.6E-4	343.287	0.37185
-17.5461	354	3.6E-4	345.943	0.34542
-17.5391	346.8	3.5E-4	338.917	0.31172
-17.5311	330	3.3E-4	322.58	0.27311
-17.5241	305.1	3E-4	298.249	0.2324
-17.5161	274	2.6E-4	267.922	0.19276
-17.5091	239.3	2.3E-4	233.99	0.15716
-17.5011	203.6	1.9E-4	199.072	0.12826
-17.4941	169.3	1.7E-4	165.596	0.10823
-17.4861	138.7	1.5E-4	135.629	0.09861
-17.4791	113.3	1.5E-4	110.774	0.10023
-17.4711	94.24	1.6E-4	92.0288	0.11331
-17.4641	81.92	1.8E-4	79.9149	0.13744
-17.4561	76.36	2.1E-4	74.4039	0.17156
-17.4491	77.2	2.5E-4	75.1241	0.21397
-17.4411	83.79	3E-4	81.4705	0.26237
-17.4341	95.38	3.6E-4	92.703	0.31413
-17.4261	111.2	4.1E-4	108.08	0.36634
-17.4191	130.6	4.7E-4	126.916	0.41623
-17.4111	152.9	5.2E-4	148.633	0.46142
-17.4041	177.5	5.7E-4	172.706	0.50017
-17.3961	204.1	6.2E-4	198.68	0.53161
-17.3891	232.1	6.6E-4	226.035	0.5557
-17.3811	260.9	7.1E-4	254.192	0.57311
-17.3741	289.9	7.5E-4	282.545	0.58519
-17.3661	318.4	8E-4	310.385	0.59366
-17.3591	345.7	8.5E-4	337.106	0.60045
-17.3511	371.3	9E-4	362.141	0.60731
-17.3431	394.8	9.5E-4	385.153	0.61565
-17.3361	416.1	0.001	406.006	0.62633
-17.3281	435.1	0.00105	424.563	0.63913
-17.3211	451.7	0.0011	440.873	0.65304
-17.3131	465.9	0.00115	454.715	0.666
-17.3061	477.2	0.0012	465.783	0.67532
-17.2981	485.1	0.00124	473.505	0.6781
-17.2911	488.7	0.00127	477.072	0.67167
-17.2831	487.3	0.0013	475.697	0.65438
-17.2761	479.9	0.00132	468.578	0.62594
-17.2681	466.3	0.00132	455.381	0.58752
-17.2611	446.7	0.0013	436.187	0.54184
-17.2531	421.6	0.00127	411.787	0.49267
-17.2461	392.6	0.00122	383.498	0.44418
-17.2381	361.5	0.00117	353.079	0.40045
-17.2311	330.3	0.00111	322.633	0.36487
-17.2231	301.2	0.00105	294.195	0.3396
-17.2161	276	0.00101	269.538	0.32538
-17.2081	256	9.8E-4	249.963	0.32168
-17.2011	241.9	9.9E-4	236.108	0.32661
-17.1931	233.6	0.00102	227.973	0.33741
-17.1861	230.5	0.00107	224.908	0.3508
-17.1781	231.4	0.00114	225.803	0.36337
-17.1711	234.9	0.00122	229.213	0.37211
-17.1631	239.4	0.00131	233.592	0.3746
-17.1561	243.2	0.00138	237.332	0.36929
-17.1481	244.9	0.00143	239.033	0.3557
-17.1411	243.4	0.00146	237.629	0.33405
-17.1331	237.9	0.00145	232.25	0.30564
-17.1261	228	0.00141	222.641	0.2721
-17.1181	213.8	0.00133	208.846	0.23554
-17.1101	195.9	0.00122	191.327	0.19804
-17.1031	175	0.00109	170.98	0.16164
-17.0951	152.2	9.5E-4	148.791	0.12799
-17.0881	128.9	7.9E-4	125.95	0.09824
-17.0801	106	6.5E-4	103.577	0.07309
-17.0731	84.55	5.1E-4	82.6766	0.05267
-17.0651	65.41	3.9E-4	63.963	0.03677
-17.0581	49	2.9E-4	47.924	0.02487
-17.0501	35.51	2.1E-4	34.7329	0.01629
-17.0431	24.86	1.4E-4	24.3191	0.01034
-17.0351	16.8	9E-5	16.437	0.00637
-17.0281	10.95	6E-5	10.7128	0.0038
-17.0201	6.873	4E-5	6.7236	0.0022
-17.0131	4.152	2E-5	4.06329	0.00123
-17.0051	2.413	1E-5	2.3607	6.7E-4
-16.9981	1.347	1E-5	1.31809	3.5E-4
-16.9901	0.7222	0	0.70671	1.8E-4
-16.9831	0.3716	0	0.36369	9E-5
-16.9751	0.1834	0	0.17948	4E-5
-16.9681	0.08679	0	0.08493	2E-5
-16.9601	0.03936	0	0.03852	1E-5
-16.9531	0.0171	0	0.01674	0
-16.9451	0.00712	0	0.00697	0
-16.9381	0.00284	0	0.00278	0
-16.9301	0.00108	0	0.00106	0
-16.9231	4E-4	0	3.9E-4	0
-16.9151	1.4E-4	0	1.4E-4	0
-16.9081	5E-5	0	5E-5	0
-16.9001	1E-5	0	1E-5	0
-16.8931	0	0	0	0
-16.8851	0	0	0	0
-16.8771	0	0	0	0
-16.8701	0	0	0	0
-16.8621	0	0	0	0
-16.8551	0	0	0	0
-16.8471	0	0	0	0
-16.8401	0	0	0	0
-16.8321	0	0	0	0
-16.8251	0	0	0	0
-16.8171	0	0	0	0
-16.8101	0	0	0	0
-16.8021	0	0	0	0
-16.7951	0	0	0	0
-16.7871	0	0	0	0
-16.7801	0	0	0	0
-16.7721	0	0	0	0
-16.7651	0	0	0	0
-16.7571	0	0	0	0
-16.7501	0	0	0	0
-16.7421	0	0	0	0
-16.7351	0	0	0	0
-16.7271	0	0	0	0
-16.7201	0	0	0	0
-16.7121	0	0	0	0
-16.7051	0	0	0	0
-16.6971	0	0	0	0
-16.6901	0	0	0	0
-16.6821	0	0	0	0
-16.6751	0	0	0	0
-16.6671	0	0	0	0
-16.6601	0	0	0	0
-16.6521	0	0	0	0
-16.6441	0	0	0	0
-16.6371	0	0	0	0
-16.6291	0	0	0	0
-16.6221	0	0	0	0
-16.6141	0	0	0	0
-16.6071	0	0	0	0
-16.5991	0	0	0	0
-16.5921	0	0	0	0
-16.5841	0	0	0	0
-16.5771	0	0	0	0
-16.5691	0	0	0	0
-16.5621	0	0	0	0
-16.5541	0	0	0	0
-16.5471	0	0	0	0
-16.5391	0	0	0	0
-16.5321	0	0	0	0
-16.5241	0	0	0	0
-16.5171	0	0	0	0
-16.5091	0	0	0	0
-16.5021	0	0	0	0
-16.4941	0	0	0	0
-16.4871	0	0	0	0
-16.4791	0	0	0	0
-16.4721	0	0	0	0
-16.4641	0	0	0	0
-16.4571	0	0	0	0
-16.4491	1E-5	0	0	0
-16.4421	3E-5	0	0	0
-16.4341	8E-5	1E-5	0	0
-16.4271	2.3E-4	2E-5	0	0
-16.4191	6.1E-4	5E-5	0	0
-16.4111	0.00159	1.3E-4	0	0
-16.4041	0.00393	3.3E-4	0	0
-16.3961	0.00929	7.7E-4	0	0
-16.3891	0.02099	0.00174	0	0
-16.3811	0.04535	0.00376	0	0
-16.3741	0.09366	0.00777	0	1E-5
-16.3661	0.1849	0.01534	0	1E-5
-16.3591	0.3492	0.02896	0	2E-5
-16.3511	0.6303	0.05226	0	4E-5
-16.3441	1.088	0.09021	0	6E-5
-16.3361	1.795	0.1489	0	1E-4
-16.3291	2.834	0.23507	0	1.6E-4
-16.3211	4.281	0.35501	0	2.4E-4
-16.3141	6.186	0.51313	0	3.5E-4
-16.3061	8.56	0.71004	1E-5	4.9E-4
-16.2991	11.35	0.94135	1E-5	6.5E-4
-16.2911	14.43	1.19706	1E-5	8.4E-4
-16.2841	17.62	1.46187	1E-5	0.00104
-16.2761	20.7	1.7181	1E-5	0.00126
-16.2691	23.47	1.94849	2E-5	0.00148
-16.2611	25.76	2.13967	2E-5	0.0017
-16.2541	27.5	2.28548	2E-5	0.00192
-16.2461	28.69	2.38662	2E-5	0.00214
-16.2391	29.41	2.44929	2E-5	0.00237
-16.2311	29.78	2.48262	2E-5	0.0026
-16.2241	29.87	2.4933	3E-5	0.00282
-16.2161	29.72	2.48357	3E-5	0.00302
-16.2091	29.27	2.44914	3E-5	0.00317
-16.2011	28.44	2.38205	3E-5	0.00324
-16.1941	27.13	2.27347	3E-5	0.00322
-16.1861	25.25	2.11764	2E-5	0.00309
-16.1791	22.84	1.91579	2E-5	0.00285
-16.1711	19.97	1.67633	2E-5	0.00253
-16.1631	16.85	1.41403	2E-5	0.00216
-16.1561	13.66	1.14717	1E-5	0.00177
-16.1481	10.64	0.89335	1E-5	0.00138
-16.1411	7.943	0.66706	1E-5	0.00104
-16.1331	5.68	0.47705	1E-5	7.4E-4
-16.1261	3.889	0.32661	0	5.1E-4
-16.1181	2.548	0.21396	0	3.3E-4
-16.1111	1.596	0.13407	0	2.1E-4
-16.1031	0.9568	0.08036	0	1.3E-4
-16.0961	0.5484	0.04606	0	7E-5
-16.0881	0.3005	0.02524	0	4E-5
-16.0811	0.1574	0.01322	0	2E-5
-16.0731	0.07887	0.00662	0	1E-5
-16.0661	0.03777	0.00317	0	0
-16.0581	0.01729	0.00145	0	0
-16.0511	0.00757	6.4E-4	0	0
-16.0431	0.00317	2.7E-4	0	0
-16.0361	0.00127	1.1E-4	0	0
-16.0281	4.8E-4	4E-5	0	0
-16.0211	1.8E-4	1E-5	0	0
-16.0131	6E-5	1E-5	0	0
-16.0061	2E-5	0	0	0
-15.9981	1E-5	0	0	0
-15.9911	0	0	0	0
-15.9831	0	0	0	0
-15.9761	0	0	0	0
-15.9681	0	0	0	0
-15.9611	0	0	0	0
-15.9531	0	0	0	0
-15.9461	0	0	0	0
-15.9381	0	0	0	0
-15.9301	0	0	0	0
-15.9231	0	0	0	0
-15.9151	0	0	0	0
-15.9081	0	0	0	0
-15.9001	0	0	0	0
-15.8931	0	0	0	0
-15.8851	0	0	0	0
-15.8781	0	0	0	0
-15.8701	0	0	0	0
-15.8631	0	0	0	0
-15.8551	0	0	0	0
-15.8481	0	0	0	0
-15.8401	0	0	0	0
-15.8331	0	0	0	0
-15.8251	0	0	0	0
-15.8181	0	0	0	0
-15.8101	0	0	0	0
-15.8031	0	0	0	0
-15.7951	0	0	0	0
-15.7881	0	0	0	0
-15.7801	0	0	0	0
-15.7731	0	0	0	0
-15.7651	0	0	0	0
-15.7581	0	0	0	0
-15.7501	0	0	0	0
-15.7431	0	0	0	0
-15.7351	0	0	0	0
-15.7281	0	0	0	0
-15.7201	0	0	0	0
-15.7131	0	0	0	0
-15.7051	0	0	0	0
-15.6971	0	0	0	0
-15.6901	0	0	0	0
-15.6821	0	0	0	0
-15.6751	0	0	0	0
-15.6671	0	0	0	0
-15.6601	0	0	0	0
-15.6521	0	0	0	0
-15.6451	0	0	0	0
-15.6371	0	0	0	0
-15.6301	0	0	0	0
-15.6221	0	0	0	0
-15.6151	0	0	0	0
-15.6071	0	0	0	0
-15.6001	0	0	0	0
-15.5921	0	0	0	0
-15.5851	0	0	0	0
-15.5771	0	0	0	0
-15.5701	0	0	0	0
-15.5621	0	0	0	0
-15.5551	0	0	0	0
-15.5471	0	0	0	0
-15.5401	0	0	0	0
-15.5321	0	0	0	0
-15.5251	0	0	0	0
-15.5171	0	0	0	0
-15.5101	0	0	0	0
-15.5021	0	0	0	0
-15.4951	0	0	0	0
-15.4871	0	0	0	0
-15.4801	0	0	0	0
-15.4721	0	0	0	0
-15.4641	0	0	0	0
-15.4571	0	0	0	0
-15.4491	0	0	0	0
-15.4421	0	0	0	0
-15.4341	0	0	0	0
-15.4271	0	0	0	0
-15.4191	0	0	0	0
-15.4121	0	0	0	0
-15.4041	0	0	0	0
-15.3971	0	0	0	0
-15.3891	0	0	0	0
-15.3821	0	0	0	0
-15.3741	0	0	0	0
-15.3671	0	0	0	0
-15.3591	0	0	0	0
-15.3521	0	0	0	0
-15.3441	0	0	0	0
-15.3371	0	0	0	0
-15.3291	0	0	0	0
-15.3221	0	0	0	0
-15.3141	0	0	0	0
-15.3071	0	0	0	0
-15.2991	0	0	0	0
-15.2921	0	0	0	0
-15.2841	0	0	0	0
-15.2771	0	0	0	0
-15.2691	0	0	0	0
-15.2621	0	0	0	0
-15.2541	0	0	0	0
-15.2471	0	0	0	0
-15.2391	0	0	0	0
-15.2311	0	0	0	0
-15.2241	0	0	0	0
-15.2161	0	0	0	0
-15.2091	0	0	0	0
-15.2011	0	0	0	0
-15.1941	0	0	0	0
-15.1861	0	0	0	0
-15.1791	0	0	0	0
-15.1711	0	0	0	0
-15.1641	0	0	0	0
-15.1561	0	0	0	0
-15.1491	0	0	0	0
-15.1411	0	0	0	0
-15.1341	0	0	0	0
-15.1261	0	0	0	0
-15.1191	0	0	0	0
-15.1111	0	0	0	0
-15.1041	0	0	0	0
-15.0961	0	0	0	0
-15.0891	0	0	0	0
-15.0811	0	0	0	0
-15.0741	0	0	0	0
-15.0661	0	0	0	0
-15.0591	0	0	0	0
-15.0511	0	0	0	0
-15.0441	0	0	0	0
-15.0361	0	0	0	0
-15.0291	0	0	0	0
-15.0211	0	0	0	0
-15.0141	0	0	0	0
-15.0061	0	0	0	0
-14.9981	0	0	0	0
-14.9911	0	0	0	0
-14.9831	0	0	0	0
-14.9761	0	0	0	0
-14.9681	0	0	0	0
-14.9611	0	0	0	0
-14.9531	0	0	0	0
-14.9461	0	0	0	0
-14.9381	0	0	0	0
-14.9311	0	0	0	0
-14.9231	0	0	0	0
-14.9161	0	0	0	0
-14.9081	0	0	0	0
-14.9011	0	0	0	0
-14.8931	0	0	0	0
-14.8861	0	0	0	0
-14.8781	0	0	0	0
-14.8711	0	0	0	0
-14.8631	0	0	0	0
-14.8561	0	0	0	0
-14.8481	0	0	0	0
-14.8411	0	0	0	0
-14.8331	0	0	0	0
-14.8261	0	0	0	0
-14.8181	0	0	0	0
-14.8111	0	0	0	0
-14.8031	0	0	0	0
-14.7961	0	0	0	0
-14.7881	0	0	0	0
-14.7811	0	0	0	0
-14.7731	0	0	0	0
-14.7651	0	0	0	0
-14.7581	0	0	0	0
-14.7501	0	0	0	0
-14.7431	0	0	0	0
-14.7351	0	0	0	0
-14.7281	0	0	0	0
-14.7201	0	0	0	0
-14.7131	0	0	0	0
-14.7051	0	0	0	0
-14.6981	0	0	0	0
-14.6901	0	0	0	0
-14.6831	0	0	0	0
-14.6751	0	0	0	0
-14.6681	0	0	0	0
-14.6601	0	0	0	0
-14.6531	0	0	0	0
-14.6451	0	0	0	0
-14.6381	0	0	0	0
-14.6301	0	0	0	0
-14.6231	0	0	0	0
-14.6151	0	0	0	0
-14.6081	0	0	0	0
-14.6001	0	0	0	0
-14.5931	0	0	0	0
-14.5851	0	0	0	0
-14.5781	0	0	0	0
-14.5701	0	0	0	0
-14.5631	0	0	0	0
-14.5551	0	0	0	0
-14.5481	0	0	0	0
-14.5401	0	0	0	0
-14.5331	0	0	0	0
-14.5251	0	0	0	0
-14.5171	0	0	0	0
-14.5101	0	0	0	0
-14.5021	0	0	0	0
-14.4951	0	0	0	0
-14.4871	0	0	0	0
-14.4801	0	0	0	0
-14.4721	0	0	0	0
-14.4651	0	0	0	0
-14.4571	0	0	0	0
-14.4501	0	0	0	0
-14.4421	0	0	0	0
-14.4351	0	0	0	0
-14.4271	0	0	0	0
-14.4201	0	0	0	0
-14.4121	0	0	0	0
-14.4051	0	0	0	0
-14.3971	0	0	0	0
-14.3901	0	0	0	0
-14.3821	0	0	0	0
-14.3751	0	0	0	0
-14.3671	0	0	0	0
-14.3601	0	0	0	0
-14.3521	0	0	0	0
-14.3451	0	0	0	0
-14.3371	0	0	0	0
-14.3301	0	0	0	0
-14.3221	0	0	0	0
-14.3151	0	0	0	0
-14.3071	0	0	0	0
-14.3001	0	0	0	0
-14.2921	0	0	0	0
-14.2841	0	0	0	0
-14.2771	0	0	0	0
-14.2691	0	0	0	0
-14.2621	0	0	0	0
-14.2541	0	0	0	0
-14.2471	0	0	0	0
-14.2391	0	0	0	0
-14.2321	0	0	0	0
-14.2241	0	0	0	0
-14.2171	0	0	0	0
-14.2091	0	0	0	0
-14.2021	0	0	0	0
-14.1941	0	0	0	0
-14.1871	0	0	0	0
-14.1791	0	0	0	0
-14.1721	0	0	0	0
-14.1641	0	0	0	0
-14.1571	0	0	0	0
-14.1491	0	0	0	0
-14.1421	0	0	0	0
-14.1341	0	0	0	0
-14.1271	0	0	0	0
-14.1191	0	0	0	0
-14.1121	0	0	0	0
-14.1041	0	0	0	0
-14.0971	0	0	0	0
-14.0891	0	0	0	0
-14.0821	0	0	0	0
-14.0741	0	0	0	0
-14.0671	0	0	0	0
-14.0591	0	0	0	0
-14.0511	1E-5	0	0	0
-14.0441	2E-5	0	0	1E-5
-14.0361	6E-5	0	0	4E-5
-14.0291	1.8E-4	0	0	1.2E-4
-14.0211	4.9E-4	1E-5	0	3.2E-4
-14.0141	0.00128	3E-5	0	8.4E-4
-14.0061	0.00319	7E-5	0	0.0021
-13.9991	0.00761	1.6E-4	1E-5	0.00502
-13.9911	0.01739	3.6E-4	2E-5	0.01146
-13.9841	0.03796	7.9E-4	4E-5	0.02503
-13.9761	0.07923	0.00164	9E-5	0.05223
-13.9691	0.1581	0.00328	1.8E-4	0.10421
-13.9611	0.3015	0.00625	3.3E-4	0.1988
-13.9541	0.5498	0.01139	6.1E-4	0.36244
-13.9461	0.9584	0.01986	0.00106	0.63185
-13.9391	1.597	0.03309	0.00177	1.05285
-13.9311	2.544	0.05272	0.00282	1.67766
-13.9241	3.875	0.08028	0.00429	2.55426
-13.9161	5.641	0.11688	0.00625	3.71931
-13.9091	7.851	0.16268	0.0087	5.17578
-13.9011	10.45	0.21644	0.01157	6.88564
-13.8941	13.29	0.27533	0.01472	8.75825
-13.8861	16.15	0.33475	0.01789	10.6502
-13.8791	18.78	0.38911	0.0208	12.3794
-13.8711	20.87	0.43239	0.02311	13.7571
-13.8641	22.17	0.45929	0.02454	14.6142
-13.8561	22.51	0.46647	0.02493	14.8407
-13.8491	21.86	0.45292	0.0242	14.4084
-13.8411	20.28	0.42031	0.02246	13.3734
-13.8341	18	0.37286	0.01992	11.8651
-13.8261	15.27	0.31627	0.0169	10.0637
-13.8181	12.38	0.25646	0.0137	8.15991
-13.8111	9.595	0.19881	0.01062	6.32498
-13.8031	7.11	0.14733	0.00787	4.68737
-13.7961	5.037	0.10436	0.00557	3.32043
-13.7881	3.411	0.07068	0.00377	2.24874
-13.7811	2.208	0.04575	0.00244	1.45581
-13.7731	1.367	0.02832	0.00151	0.90104
-13.7661	0.8086	0.01675	8.9E-4	0.5331
-13.7581	0.4573	0.00948	5.1E-4	0.30153
-13.7511	0.2473	0.00512	2.7E-4	0.16302
-13.7431	0.1278	0.00265	1.4E-4	0.08427
-13.7361	0.06318	0.00131	7E-5	0.04165
-13.7281	0.02989	6.3E-4	3E-5	0.01967
-13.7211	0.01362	3.1E-4	1E-5	0.00889
-13.7131	0.00621	2E-4	1E-5	0.00385
-13.7061	0.00344	2.6E-4	0	0.00163
-13.6981	0.00356	5.6E-4	0	7.5E-4
-13.6911	0.00666	0.00131	0	5.4E-4
-13.6831	0.01468	0.00302	0	7.8E-4
-13.6761	0.03212	0.00665	1E-5	0.00155
-13.6681	0.06763	0.01402	1E-5	0.00322
-13.6611	0.1363	0.02825	3E-5	0.00648
-13.6531	0.2625	0.05442	5E-5	0.01248
-13.6461	0.4834	0.10022	9E-5	0.02298
-13.6381	0.8511	0.17644	1.7E-4	0.04045
-13.6311	1.432	0.29691	2.8E-4	0.06811
-13.6231	2.305	0.47788	4.5E-4	0.10957
-13.6161	3.545	0.73487	6.9E-4	0.16854
-13.6081	5.212	1.08061	0.00101	0.24785
-13.6011	7.327	1.519	0.00142	0.34834
-13.5931	9.846	2.0412	0.00191	0.46815
-13.5851	12.65	2.62262	0.00246	0.60136
-13.5781	15.53	3.22001	0.00302	0.73856
-13.5701	18.24	3.78076	0.00354	0.86701
-13.5631	20.47	4.24301	0.00397	0.97306
-13.5551	21.96	4.55155	0.00426	1.04399
-13.5481	22.52	4.66877	0.00437	1.07081
-13.5401	22.08	4.57926	0.00428	1.05008
-13.5331	20.7	4.29134	0.00401	0.98424
-13.5251	18.55	3.84705	0.0036	0.88205
-13.5181	15.89	3.29465	0.00308	0.7556
-13.5101	13.01	2.69819	0.00252	0.61884
-13.5031	10.19	2.11224	0.00197	0.48442
-13.4951	7.625	1.58089	0.00148	0.36261
-13.4881	5.456	1.13109	0.00106	0.25939
-13.4801	3.732	0.77363	7.2E-4	0.17743
-13.4731	2.44	0.50585	4.7E-4	0.11602
-13.4651	1.525	0.31616	3E-4	0.07253
-13.4581	0.9114	0.18896	1.8E-4	0.04333
-13.4501	0.5207	0.10794	1E-4	0.02476
-13.4431	0.2843	0.05894	5E-5	0.01352
-13.4351	0.1484	0.03077	3E-5	0.00706
-13.4281	0.07409	0.01536	1E-5	0.00352
-13.4201	0.03536	0.00733	1E-5	0.00168
-13.4131	0.01616	0.00335	0	7.7E-4
-13.4051	0.00713	0.00148	0	3.4E-4
-13.3981	0.00321	6.6E-4	0	1.5E-4
-13.3901	0.00191	3.9E-4	0	8E-5
-13.3831	0.00235	4.7E-4	0	9E-5
-13.3751	0.00483	9.5E-4	0	1.7E-4
-13.3681	0.01097	0.00217	1E-5	3.7E-4
-13.3601	0.02445	0.00482	1E-5	8.2E-4
-13.3521	0.05226	0.0103	3E-5	0.00175
-13.3451	0.1069	0.02108	6E-5	0.00357
-13.3371	0.2093	0.04124	1.2E-4	0.00697
-13.3301	0.3917	0.07721	2.3E-4	0.01302
-13.3221	0.7016	0.13832	4E-4	0.02328
-13.3151	1.203	0.2372	6.9E-4	0.03988
-13.3071	1.974	0.38954	0.00114	0.06542
-13.3001	3.102	0.61298	0.00181	0.10295
-13.2921	4.672	0.92517	0.00277	0.1555
-13.2851	6.752	1.34069	0.00411	0.22591
-13.2771	9.372	1.86795	0.00594	0.31634
-13.2701	12.52	2.5079	0.00839	0.42834
-13.2621	16.12	3.25296	0.01168	0.56302
-13.2551	20.09	4.08993	0.01609	0.72179
-13.2471	24.31	5.00459	0.02203	0.90763
-13.2401	28.69	5.9863	0.03004	1.12572
-13.2321	33.19	7.03274	0.04074	1.38415
-13.2251	37.82	8.14812	0.05476	1.69333
-13.2171	42.62	9.33922	0.07263	2.06325
-13.2101	47.63	10.6062	0.09458	2.50176
-13.2021	52.85	11.9302	0.12046	3.01081
-13.1951	58.14	13.2673	0.14957	3.58415
-13.1871	63.26	14.5509	0.18089	4.20708
-13.1801	67.87	15.6897	0.21303	4.85885
-13.1721	71.58	16.5822	0.2447	5.51701
-13.1651	74.03	17.1503	0.27491	6.16274
-13.1571	74.99	17.3288	0.30333	6.78408
-13.1501	74.36	17.1022	0.33028	7.3833
-13.1421	72.26	16.4925	0.35677	7.96851
-13.1351	68.97	15.5638	0.38409	8.56324
-13.1271	64.91	14.4129	0.41345	9.18628
-13.1191	60.52	13.1498	0.44563	9.85882
-13.1121	56.27	11.8916	0.48052	10.5849
-13.1041	52.54	10.7415	0.51712	11.3644
-13.0971	49.59	9.78307	0.55388	12.1763
-13.0891	47.59	9.07337	0.58844	12.9939
-13.0821	46.57	8.64299	0.61887	13.7863
-13.0741	46.48	8.49677	0.64321	14.5145
-13.0671	47.2	8.61917	0.65995	15.1521
-13.0591	48.58	8.98199	0.66883	15.6752
-13.0521	50.45	9.54806	0.66962	16.0626
-13.0441	52.64	10.2738	0.66263	16.3058
-13.0371	55.01	11.1191	0.64897	16.4011
-13.0291	57.43	12.0453	0.63003	16.3535
-13.0221	59.83	13.0207	0.60766	16.1809
-13.0141	62.2	14.0249	0.58468	15.9181
-13.0071	64.55	15.0416	0.56415	15.6143
-12.9991	66.96	16.0638	0.5496	15.3298
-12.9921	69.47	17.0769	0.54404	15.129
-12.9841	72.12	18.0616	0.54975	15.0706
-12.9771	74.88	18.9853	0.56766	15.1961
-12.9691	77.66	19.8071	0.59688	15.5273
-12.9621	80.33	20.4879	0.63502	16.0559
-12.9541	82.77	20.999	0.67848	16.7481
-12.9471	84.9	21.3385	0.72316	17.5638
-12.9391	86.72	21.5364	0.76486	18.4427
-12.9321	88.28	21.6472	0.80029	19.3254
-12.9241	89.68	21.7333	0.82641	20.1497
-12.9171	91	21.849	0.84145	20.8698
-12.9091	92.26	22.0181	0.84463	21.4443
-12.9021	93.36	22.2251	0.83602	21.8528
-12.8941	94.19	22.4187	0.81648	22.0924
-12.8871	94.58	22.528	0.78819	22.1901
-12.8791	94.44	22.4914	0.75409	22.1956
-12.8711	93.77	22.2745	0.7177	22.184
-12.8641	92.72	21.8913	0.68317	22.2381
-12.8561	91.58	21.3929	0.65409	22.4418
-12.8491	90.67	20.872	0.63322	22.8558
-12.8411	90.29	20.4216	0.62173	23.5154
-12.8341	90.64	20.1237	0.61964	24.3938
-12.8261	91.73	20.0253	0.62513	25.4186
-12.8191	93.42	20.1257	0.6355	26.4731
-12.8111	95.39	20.3928	0.64775	27.4151
-12.8041	97.29	20.7627	0.65913	28.0988
-12.7961	98.75	21.1634	0.66769	28.4158
-12.7891	99.51	21.5297	0.67254	28.3
-12.7811	99.43	21.8089	0.67351	27.7486
-12.7741	98.48	21.9662	0.67082	26.8176
-12.7661	96.72	21.9759	0.66462	25.5991
-12.7591	94.24	21.8145	0.65457	24.1972
-12.7511	91.1	21.4565	0.63986	22.7085
-12.7441	87.3	20.869	0.6193	21.2016
-12.7361	82.84	20.0274	0.59209	19.7185
-12.7291	77.69	18.9171	0.55829	18.2746
-12.7211	71.91	17.5502	0.51907	16.88
-12.7141	65.65	15.9709	0.47718	15.5483
-12.7061	59.15	14.2539	0.43652	14.3072
-12.6991	52.76	12.4971	0.4017	13.2065
-12.6911	46.87	10.8072	0.37712	12.3129
-12.6841	41.85	9.28164	0.36643	11.6953
-12.6761	37.98	7.99687	0.37168	11.4097
-12.6691	35.41	6.99435	0.39285	11.485
-12.6611	34.15	6.28096	0.42779	11.9149
-12.6541	34.04	5.82873	0.47284	12.6547
-12.6461	34.83	5.58556	0.52291	13.6294
-12.6381	36.21	5.48705	0.57313	14.7494
-12.6311	37.86	5.46654	0.61958	15.9326
-12.6231	39.55	5.46683	0.65986	17.117
-12.6161	41.13	5.44858	0.69442	18.2788
-12.6081	42.56	5.39015	0.72588	19.4254
-12.6011	43.88	5.28761	0.75899	20.5959
-12.5931	45.2	5.14823	0.79974	21.833
-12.5861	46.62	4.98501	0.85439	23.1793
-12.5781	48.19	4.80959	0.92804	24.6502
-12.5711	49.96	4.62816	1.02449	26.2411
-12.5631	51.9	4.44254	1.14553	27.9366
-12.5561	53.98	4.25078	1.29092	29.7219
-12.5481	56.21	4.04932	1.45892	31.5922
-12.5411	58.61	3.83757	1.6463	33.5769
-12.5331	61.24	3.61824	1.84871	35.7212
-12.5261	64.18	3.39857	2.06121	38.0755
-12.5181	67.49	3.18692	2.27706	40.6694
-12.5111	71.14	2.99186	2.48816	43.4835
-12.5031	75.02	2.81812	2.6847	46.4314
-12.4961	78.87	2.66566	2.85578	49.343
-12.4881	82.37	2.52945	2.98934	52.003
-12.4811	85.14	2.40128	3.07527	54.1694
-12.4731	86.87	2.27192	3.10606	55.6317
-12.4661	87.33	2.13391	3.07924	56.2483
-12.4581	86.47	1.98357	2.99873	55.9804
-12.4511	84.39	1.82152	2.87295	54.901
-12.4431	81.36	1.65266	2.71516	53.171
-12.4361	77.68	1.48452	2.54003	50.996
-12.4281	73.73	1.32531	2.36183	48.607
-12.4211	69.83	1.18297	2.19238	46.2199
-12.4131	66.27	1.06323	2.04001	44.0198
-12.4051	63.26	0.96991	1.90994	42.1584
-12.3981	60.96	0.90458	1.80451	40.7353
-12.3901	59.46	0.86693	1.72345	39.834
-12.3831	58.83	0.85543	1.6647	39.4907
-12.3751	59.04	0.86769	1.62554	39.7038
-12.3681	60.05	0.90096	1.60246	40.4484
-12.3601	61.78	0.95249	1.5922	41.6808
-12.3531	64.15	1.01973	1.59217	43.3411
-12.3451	67.1	1.10054	1.60116	45.4058
-12.3381	70.61	1.19284	1.61938	47.8511
-12.3301	74.68	1.29434	1.64813	50.693
-12.3231	79.32	1.40219	1.68892	53.9454
-12.3151	84.53	1.51229	1.74296	57.6102
-12.3081	90.24	1.61942	1.80941	61.6487
-12.3001	96.28	1.7168	1.88511	65.9588
-12.2931	102.4	1.79786	1.9648	70.3722
-12.2851	108.3	1.85569	2.04155	74.6506
-12.2781	113.5	1.88507	2.10783	78.5306
-12.2701	117.8	1.88295	2.15677	81.7398
-12.2631	120.7	1.84882	2.18378	84.0686
-12.2551	122.2	1.78531	2.1865	85.3583
-12.2481	122.2	1.69717	2.16594	85.5855
-12.2401	120.8	1.59151	2.12615	84.8078
-12.2331	118.2	1.47629	2.07213	83.2067
-12.2251	114.9	1.35963	2.01052	81.0175
-12.2181	111.1	1.24929	1.94824	78.5217
-12.2101	107.5	1.15151	1.89083	76.0187
-12.2031	104.2	1.07122	1.84336	73.7807
-12.1951	101.8	1.01161	1.80947	72.0841
-12.1881	100.5	0.97431	1.79229	71.156
-12.1801	100.6	0.95942	1.79314	71.1891
-12.1721	102.2	0.96581	1.81237	72.3209
-12.1651	105.4	0.99092	1.84864	74.6019
-12.1571	110.2	1.03103	1.89936	77.9875
-12.1501	116.3	1.08131	1.95957	82.3055
-12.1421	123.2	1.13579	2.02225	87.2866
-12.1351	130.5	1.18817	2.07954	92.5367
-12.1271	137.4	1.23193	2.12351	97.617
-12.1201	143.5	1.26155	2.14679	102.076
-12.1121	148.1	1.27312	2.14459	105.529
-12.1051	150.9	1.26454	2.11479	107.675
-12.0971	151.6	1.23616	2.05868	108.373
-12.0901	150.3	1.19043	1.98055	107.631
-12.0821	147.2	1.13155	1.88706	105.596
-12.0751	142.7	1.06455	1.78587	102.546
-12.0671	137.2	0.99449	1.68454	98.8249
-12.0601	131.5	0.92602	1.58991	94.8191
-12.0521	125.9	0.8627	1.50688	90.9114
-12.0451	120.9	0.80703	1.4392	87.4597
-12.0371	117.1	0.76023	1.38905	84.7856
-12.0301	114.7	0.72281	1.35789	83.1561
-12.0221	114	0.69462	1.34662	82.7757
-12.0151	115.3	0.67488	1.35585	83.7991
-12.0071	118.6	0.66282	1.38594	86.2747
-12.0001	123.8	0.65713	1.43642	90.1732
-11.9921	130.7	0.65653	1.50547	95.3219
-11.9851	138.9	0.65941	1.58956	101.41
-11.9771	147.8	0.66394	1.68312	107.997
-11.9701	156.6	0.66813	1.77863	114.523
-11.9621	164.5	0.67011	1.86731	120.379
-11.9551	170.7	0.66811	1.94034	124.964
-11.9471	174.5	0.66069	1.98924	127.792
-11.9391	175.4	0.6471	2.00784	128.502
-11.9321	173.2	0.62714	1.99267	126.938
-11.9241	168	0.60139	1.94331	123.164
-11.9171	160.1	0.57097	1.8627	117.464
-11.9091	150.2	0.53748	1.75635	110.197
-11.9021	138.9	0.50283	1.63192	101.903
-11.8941	126.9	0.46891	1.49776	93.1098
-11.8871	114.9	0.43738	1.36232	84.3435
-11.8791	103.6	0.4094	1.23308	76.0296
-11.8721	93.31	0.38559	1.11542	68.5016
-11.8641	84.36	0.36562	1.01237	61.9269
-11.8571	76.75	0.34864	0.92444	56.3371
-11.8491	70.34	0.33316	0.85006	51.6251
-11.8421	64.85	0.31753	0.78575	47.5876
-11.8341	59.94	0.30022	0.72765	43.9865
-11.8271	55.3	0.28025	0.67181	40.5758
-11.8191	50.65	0.25714	0.6153	37.1632
-11.8121	45.83	0.23118	0.55634	33.6341
-11.8041	40.8	0.20318	0.49446	29.9532
-11.7971	35.6	0.17428	0.4305	26.1406
-11.7891	30.35	0.14574	0.3661	22.2971
-11.7821	25.22	0.11869	0.30339	18.5366
-11.7741	20.39	0.09405	0.24449	14.9881
-11.7671	15.99	0.07245	0.19123	11.7635
-11.7591	12.16	0.0542	0.14495	8.94633
-11.7521	8.943	0.03932	0.10633	6.58284
-11.7441	6.354	0.02763	0.07535	4.67892
-11.7371	4.356	0.01878	0.05154	3.20878
-11.7291	2.878	0.01233	0.03397	2.12053
-11.7221	1.83	0.0078	0.02156	1.34906
-11.7141	1.119	0.00476	0.01316	0.82522
-11.7061	0.6579	0.00279	0.00772	0.48509
-11.6991	0.3713	0.00157	0.00435	0.27377
-11.6911	0.201	8.5E-4	0.00235	0.14828
-11.6841	0.1044	4.4E-4	0.00122	0.07701
-11.6761	0.05198	2.2E-4	6.1E-4	0.03835
-11.6691	0.0248	1.1E-4	2.9E-4	0.01829
-11.6611	0.01133	5E-5	1.3E-4	0.00836
-11.6541	0.00496	2E-5	6E-5	0.00366
-11.6461	0.00208	1E-5	2E-5	0.00153
-11.6391	8.3E-4	0	1E-5	6.1E-4
-11.6311	3.2E-4	0	0	2.4E-4
-11.6241	1.2E-4	0	0	9E-5
-11.6161	4E-5	0	0	3E-5
-11.6091	1E-5	0	0	1E-5
-11.6011	0	0	0	0
-11.5941	0	0	0	0
-11.5861	0	0	0	0
-11.5791	0	0	0	0
-11.5711	0	0	0	0
-11.5641	0	0	0	0
-11.5561	0	0	0	0
-11.5491	0	0	0	0
-11.5411	0	0	0	0
-11.5341	0	0	0	0
-11.5261	0	0	0	0
-11.5191	0	0	0	0
-11.5111	0	0	0	0
-11.5041	0	0	0	0
-11.4961	0	0	0	0
-11.4891	0	0	0	0
-11.4811	0	0	0	0
-11.4731	0	0	0	0
-11.4661	0	0	0	0
-11.4581	0	0	0	0
-11.4511	0	0	0	0
-11.4431	0	0	0	0
-11.4361	0	0	0	0
-11.4281	0	0	0	0
-11.4211	0	0	0	0
-11.4131	0	0	0	0
-11.4061	1E-5	0	0	0
-11.3981	2E-5	1E-5	0	0
-11.3911	6E-5	2E-5	0	0
-11.3831	1.7E-4	6E-5	0	0
-11.3761	4.5E-4	1.6E-4	0	1E-5
-11.3681	0.00115	4E-4	0	3E-5
-11.3611	0.00281	9.8E-4	0	7E-5
-11.3531	0.00661	0.00229	0	1.6E-4
-11.3461	0.01486	0.00515	1E-5	3.6E-4
-11.3381	0.032	0.01106	1E-5	7.8E-4
-11.3311	0.06603	0.02277	2E-5	0.00161
-11.3231	0.1306	0.04491	5E-5	0.00319
-11.3161	0.2479	0.08489	9E-5	0.00607
-11.3081	0.4513	0.15391	1.6E-4	0.0111
-11.3011	0.7888	0.26775	2.9E-4	0.01951
-11.2931	1.325	0.44725	4.8E-4	0.03297
-11.2861	2.139	0.71776	7.8E-4	0.05364
-11.2781	3.324	1.10766	0.00121	0.08408
-11.2711	4.975	1.64535	0.00181	0.12712
-11.2631	7.176	2.35397	0.00262	0.18552
-11.2561	9.987	3.24782	0.00367	0.26175
-11.2481	13.42	4.32606	0.00497	0.3574
-11.2401	17.44	5.56842	0.00652	0.47252
-11.2331	21.91	6.93449	0.0083	0.60598
-11.2251	26.67	8.3644	0.01028	0.75435
-11.2181	31.44	9.78523	0.01239	0.9123
-11.2101	35.97	11.1135	0.01456	1.07331
-11.2031	39.94	12.2746	0.0167	1.23007
-11.1951	43.11	13.1993	0.01873	1.37466
-11.1881	45.29	13.8476	0.02058	1.50125
-11.1801	46.42	14.206	0.02218	1.60517
-11.1731	46.52	14.291	0.02354	1.68516
-11.1651	45.77	14.1538	0.02469	1.74129
-11.1581	44.41	13.8682	0.02569	1.77712
-11.1501	42.78	13.5256	0.02665	1.79681
-11.1431	41.21	13.2296	0.0277	1.80462
-11.1351	40.06	13.0775	0.02898	1.80395
-11.1281	39.62	13.1656	0.03061	1.79773
-11.1201	40.15	13.5771	0.03269	1.78622
-11.1131	41.83	14.3738	0.0353	1.76988
-11.1051	44.76	15.5995	0.03844	1.74838
-11.0981	48.97	17.2678	0.04209	1.72209
-11.0901	54.37	19.3567	0.04613	1.69155
-11.0831	60.76	21.7984	0.0504	1.65822
-11.0751	67.8	24.4765	0.05464	1.62281
-11.0681	75.04	27.2229	0.05851	1.58583
-11.0601	81.91	29.8362	0.06164	1.54542
-11.0531	87.78	32.0819	0.06365	1.4982
-11.0451	92.07	33.7454	0.06418	1.44033
-11.0381	94.27	34.6393	0.06304	1.36745
-11.0301	94.08	34.646	0.06016	1.27723
-11.0231	91.41	33.7306	0.0557	1.16951
-11.0151	86.45	31.9623	0.04999	1.04768
-11.0081	79.63	29.4937	0.04356	0.91852
-11.0001	71.56	26.5512	0.03701	0.79109
-10.9921	62.98	23.3999	0.031	0.67636
-10.9851	54.66	20.3298	0.02611	0.58534
-10.9771	47.34	17.6163	0.02283	0.52773
-10.9701	41.67	15.495	0.0215	0.51097
-10.9621	38.1	14.1422	0.02227	0.53936
-10.9551	36.91	13.6584	0.0251	0.61314
-10.9471	38.11	14.0615	0.02979	0.72839
-10.9401	41.54	15.285	0.03593	0.87726
-10.9321	46.8	17.1894	0.04299	1.0479
-10.9251	53.35	19.5813	0.05038	1.22712
-10.9171	60.6	22.2437	0.05744	1.4009
-10.9101	67.94	24.95	0.06365	1.5564
-10.9021	74.84	27.502	0.06857	1.68375
-10.8951	80.84	29.7323	0.07194	1.77655
-10.8871	85.63	31.5205	0.07367	1.8326
-10.8801	88.97	32.779	0.07384	1.85247
-10.8721	90.76	33.4597	0.07265	1.83924
-10.8651	90.96	33.5535	0.07033	1.79805
-10.8571	89.65	33.0818	0.06719	1.73465
-10.8501	86.98	32.1008	0.06353	1.65538
-10.8421	83.22	30.7075	0.05965	1.56676
-10.8351	78.69	29.0246	0.05583	1.47536
-10.8271	73.75	27.1863	0.05231	1.38698
-10.8201	68.73	25.318	0.04928	1.30609
-10.8121	63.9	23.5162	0.04684	1.23519
-10.8051	59.4	21.8406	0.04499	1.17425
-10.7971	55.27	20.3066	0.0436	1.12159
-10.7901	51.44	18.8861	0.04247	1.07283
-10.7821	47.75	17.5219	0.04133	1.02288
-10.7751	44.03	16.1523	0.03989	0.96709
-10.7671	40.13	14.7208	0.03794	0.90113
-10.7591	35.98	13.1977	0.03533	0.82338
-10.7521	31.58	11.5835	0.03204	0.73427
-10.7441	27.02	9.91003	0.02817	0.63642
-10.7371	22.44	8.23178	0.02395	0.53425
-10.7291	18.05	6.62295	0.01963	0.43338
-10.7221	14.02	5.14325	0.01548	0.33894
-10.7141	10.49	3.85119	0.01174	0.25508
-10.7071	7.561	2.77534	0.00854	0.18457
-10.6991	5.241	1.92492	0.00596	0.12822
-10.6921	3.501	1.28813	0.00398	0.08554
-10.6841	2.273	0.84048	0.00255	0.05491
-10.6771	1.474	0.55364	0.00157	0.0342
-10.6691	1.03	0.40231	9.4E-4	0.02123
-10.6621	0.8871	0.37062	5.5E-4	0.01413
-10.6541	1.025	0.45602	3.5E-4	0.01153
-10.6471	1.456	0.66954	2.6E-4	0.01261
-10.6391	2.22	1.03369	2.7E-4	0.01702
-10.6321	3.372	1.57621	3.4E-4	0.02477
-10.6241	4.961	2.32152	4.6E-4	0.03594
-10.6171	7.005	3.27923	6.4E-4	0.05056
-10.6091	9.468	4.43256	8.6E-4	0.06826
-10.6021	12.24	5.73072	0.00112	0.08823
-10.5941	15.13	7.08068	0.00138	0.10906
-10.5871	17.87	8.36715	0.00163	0.12891
-10.5791	20.19	9.45282	0.00184	0.1457
-10.5721	21.81	10.2141	0.00199	0.15747
-10.5641	22.54	10.554	0.00207	0.16281
-10.5571	22.3	10.4414	0.00206	0.16117
-10.5491	21.15	9.90086	0.00198	0.15303
-10.5421	19.29	9.03147	0.00185	0.13995
-10.5341	17.04	7.98215	0.00173	0.12431
-10.5261	14.8	6.93501	0.00166	0.10915
-10.5191	12.99	6.09122	0.00173	0.09783
-10.5111	12.03	5.64858	0.00203	0.09373
-10.5041	12.32	5.79192	0.00265	0.10021
-10.4961	14.2	6.68685	0.00371	0.1202
-10.4891	17.96	8.47182	0.00532	0.1562
-10.4811	23.83	11.2465	0.00761	0.20984
-10.4741	31.89	15.0614	0.01066	0.28154
-10.4661	42.1	19.8911	0.01453	0.37005
-10.4591	54.21	25.6209	0.0192	0.47219
-10.4511	67.74	32.0289	0.02457	0.58264
-10.4441	82.01	38.7925	0.0304	0.69419
-10.4361	96.14	45.4964	0.0364	0.79901
-10.4291	109.2	51.6811	0.04217	0.88859
-10.4211	120.1	56.8935	0.04726	0.95601
-10.4141	128.3	60.7661	0.05129	0.9963
-10.4061	133	63.0475	0.05395	1.00762
-10.3991	134.3	63.6887	0.05509	0.99159
-10.3911	132.4	62.7978	0.05473	0.95214
-10.3841	127.9	60.6467	0.05308	0.89569
-10.3761	121.4	57.5938	0.05044	0.82937
-10.3691	113.9	54.0124	0.04716	0.75937
-10.3611	106	50.2357	0.04358	0.69063
-10.3541	98.06	46.4776	0.03994	0.62616
-10.3461	90.44	42.8539	0.0364	0.56693
-10.3391	83.13	39.3799	0.03301	0.51266
-10.3311	76.07	36.0262	0.02978	0.46239
-10.3241	69.17	32.755	0.02669	0.41528
-10.3161	62.45	29.5665	0.02372	0.37107
-10.3091	56.01	26.5119	0.02093	0.33036
-10.3011	50.08	23.7061	0.01837	0.29461
-10.2931	45	21.2961	0.01616	0.26568
-10.2861	41.1	19.4484	0.01439	0.24561
-10.2781	38.7	18.3091	0.01318	0.23598
-10.2711	37.98	17.9635	0.01257	0.23742
-10.2631	38.95	18.4224	0.01256	0.24956
-10.2561	41.44	19.5953	0.01306	0.27054
-10.2481	45.05	21.3048	0.01394	0.29741
-10.2411	49.25	23.2919	0.015	0.32631
-10.2331	53.43	25.2691	0.016	0.35301
-10.2261	56.95	26.9418	0.01674	0.37349
-10.2181	59.31	28.0566	0.01705	0.38483
-10.2111	60.12	28.4453	0.01683	0.38496
-10.2031	59.24	28.0333	0.01606	0.37369
-10.1961	56.74	26.8551	0.0148	0.35207
-10.1881	52.89	25.0348	0.01317	0.32236
-10.1811	48.12	22.7848	0.01136	0.2878
-10.1731	42.98	20.3483	0.00951	0.25185
-10.1661	37.97	17.9815	0.0078	0.21783
-10.1581	33.58	15.9023	0.00632	0.18836
-10.1511	30.11	14.2598	0.00515	0.16516
-10.1431	27.7	13.1205	0.00428	0.14883
-10.1361	26.29	12.4502	0.00371	0.13875
-10.1281	25.63	12.1371	0.00335	0.13349
-10.1211	25.37	12.0105	0.00315	0.13095
-10.1131	25.11	11.8884	0.00301	0.12893
-10.1061	24.52	11.6096	0.00289	0.12549
-10.0981	23.36	11.0596	0.00272	0.11937
-10.0911	21.56	10.2048	0.0025	0.11006
-10.0831	19.17	9.07411	0.00221	0.09782
-10.0761	16.37	7.7528	0.00189	0.08354
-10.0681	13.41	6.34999	0.00155	0.06842
-10.0601	10.52	4.98054	0.00121	0.05366
-10.0531	7.899	3.73947	9.1E-4	0.04029
-10.0451	5.675	2.68529	6.5E-4	0.02894
-10.0381	3.904	1.84501	4.5E-4	0.01988
-10.0301	2.578	1.21318	3E-4	0.01307
-10.0231	1.649	0.76515	1.9E-4	0.00825
-10.0151	1.053	0.46613	1.2E-4	0.00504
-10.0081	0.73	0.28109	8E-5	0.00306
-10.0001	0.6381	0.17993	7E-5	0.002
-9.99314	0.7646	0.14091	9E-5	0.00162
-9.98514	1.127	0.15116	1.3E-4	0.00181
-9.97814	1.771	0.20564	2E-4	0.00251
-9.97014	2.757	0.30493	3.1E-4	0.00375
-9.96314	4.15	0.4521	4.7E-4	0.00557
-9.95514	5.993	0.65004	6.8E-4	0.00801
-9.94814	8.283	0.89757	9.4E-4	0.01106
-9.94014	10.95	1.18719	0.00124	0.0146
-9.93314	13.87	1.50355	0.00156	0.01845
-9.92514	16.81	1.82447	0.00189	0.02231
-9.91814	19.53	2.12444	0.00219	0.02581
-9.91014	21.79	2.37782	0.00242	0.0286
-9.90314	23.42	2.5681	0.00258	0.03039
-9.89514	24.35	2.6914	0.00263	0.03103
-9.88814	24.66	2.75895	0.00258	0.03052
-9.88014	24.55	2.79679	0.00246	0.02907
-9.87314	24.35	2.84115	0.00228	0.02701
-9.86514	24.37	2.93053	0.00208	0.02472
-9.85814	24.92	3.0972	0.00189	0.02257
-9.85014	26.15	3.35791	0.00174	0.02084
-9.84314	28.09	3.70989	0.00164	0.01967
-9.83514	30.6	4.13214	0.00158	0.01905
-9.82714	33.38	4.58241	0.00156	0.01886
-9.82014	36.08	5.01297	0.00156	0.01888
-9.81214	38.31	5.36767	0.00157	0.0189
-9.80514	39.72	5.60285	0.00155	0.0187
-9.79714	40.07	5.68322	0.00151	0.01816
-9.79014	39.23	5.58893	0.00144	0.01721
-9.78214	37.22	5.32236	0.00133	0.01585
-9.77514	34.16	4.90297	0.00119	0.01417
-9.76714	30.31	4.36337	0.00104	0.01227
-9.76014	25.97	3.74825	8.7E-4	0.01029
-9.75214	21.45	3.10477	7.1E-4	0.00833
-9.74514	17.08	2.47794	5.6E-4	0.00652
-9.73714	13.09	1.90241	4.2E-4	0.00492
-9.73014	9.649	1.40444	3.1E-4	0.00358
-9.72214	6.834	0.99612	2.2E-4	0.0025
-9.71514	4.647	0.6781	1.4E-4	0.00169
-9.70714	3.032	0.44284	9E-5	0.00109
-9.70014	1.897	0.27722	6E-5	6.8E-4
-9.69214	1.137	0.16634	3E-5	4E-4
-9.68514	0.6532	0.0956	2E-5	2.3E-4
-9.67714	0.3593	0.05261	1E-5	1.3E-4
-9.67014	0.1892	0.02771	1E-5	7E-5
-9.66214	0.09533	0.01397	0	3E-5
-9.65514	0.04597	0.00674	0	2E-5
-9.64714	0.02121	0.00311	0	1E-5
-9.64014	0.00936	0.00137	0	0
-9.63214	0.00395	5.8E-4	0	0
-9.62514	0.0016	2.3E-4	0	0
-9.61714	6.2E-4	9E-5	0	0
-9.61014	2.3E-4	3E-5	0	0
-9.60214	8E-5	1E-5	0	0
-9.59414	3E-5	0	0	0
-9.58714	1E-5	0	0	0
-9.57914	0	0	0	0
-9.57214	0	0	0	0
-9.56414	0	0	0	0
-9.55714	0	0	0	0
-9.54914	0	0	0	0
-9.54214	0	0	0	0
-9.53414	0	0	0	0
-9.52714	0	0	0	0
-9.51914	0	0	0	0
-9.51214	0	0	0	0
-9.50414	0	0	0	0
-9.49714	0	0	0	0
-9.48914	0	0	0	0
-9.48214	0	0	0	0
-9.47414	0	0	0	0
-9.46714	0	0	0	0
-9.45914	0	0	0	0
-9.45214	0	0	0	0
-9.44414	0	0	0	0
-9.43714	0	0	0	0
-9.42914	0	0	0	0
-9.42214	0	0	0	0
-9.41414	0	0	0	0
-9.40714	0	0	0	0
-9.39914	0	0	0	0
-9.39214	0	0	0	0
-9.38414	0	0	0	0
-9.37714	0	0	0	0
-9.36914	0	0	0	0
-9.36214	0	0	0	0
-9.35414	0	0	0	0
-9.34614	0	0	0	0
-9.33914	0	0	0	0
-9.33114	0	0	0	0
-9.32414	0	0	0	0
-9.31614	0	0	0	0
-9.30914	0	0	0	0
-9.30114	0	0	0	0
-9.29414	0	0	0	0
-9.28614	0	0	0	0
-9.27914	0	0	0	0
-9.27114	0	0	0	0
-9.26414	0	0	0	0
-9.25614	1E-5	0	0	0
-9.24914	2E-5	0	1E-5	0
-9.24114	4E-5	0	3E-5	0
-9.23414	1.2E-4	0	7E-5	1E-5
-9.22614	3.1E-4	0	1.8E-4	2E-5
-9.21914	7.8E-4	0	4.5E-4	6E-5
-9.21114	0.00187	0	0.00108	1.4E-4
-9.20414	0.00428	0	0.00247	3.2E-4
-9.19614	0.00936	0	0.0054	7E-4
-9.18914	0.01955	0	0.01128	0.00146
-9.18114	0.03904	1E-5	0.02253	0.00291
-9.17414	0.07452	1E-5	0.04301	0.00556
-9.16614	0.136	2E-5	0.07851	0.01014
-9.15914	0.2373	4E-5	0.13694	0.0177
-9.15114	0.3957	7E-5	0.2284	0.02951
-9.14414	0.6309	1.1E-4	0.36415	0.04706
-9.13614	0.9616	1.6E-4	0.55505	0.07172
-9.12914	1.401	2.4E-4	0.80877	0.10449
-9.12114	1.952	3.3E-4	1.12651	0.14555
-9.11314	2.599	4.5E-4	1.5	0.19382
-9.10614	3.308	5.7E-4	1.90948	0.24673
-9.09814	4.026	6.9E-4	2.32377	0.30027
-9.09114	4.684	8E-4	2.70341	0.34926
-9.08314	5.209	8.9E-4	3.00657	0.38848
-9.07614	5.538	9.5E-4	3.19654	0.41303
-9.06814	5.629	9.6E-4	3.24884	0.41977
-9.06114	5.469	9.4E-4	3.15677	0.40788
-9.05314	5.08	8.7E-4	2.93213	0.37884
-9.04614	4.511	7.8E-4	2.60356	0.33641
-9.03814	3.829	6.7E-4	2.21009	0.28556
-9.03114	3.108	5.7E-4	1.79352	0.23175
-9.02314	2.411	5.1E-4	1.39143	0.17979
-9.01614	1.788	5.6E-4	1.03199	0.13335
-9.00814	1.269	8.9E-4	0.73177	0.09457
-9.00114	0.8634	0.00181	0.49627	0.06417
-8.99314	0.5669	0.00407	0.32231	0.04177
-8.98614	0.3684	0.0091	0.20148	0.02632
-8.97814	0.2563	0.01973	0.1236	0.01661
-8.97114	0.2256	0.04105	0.07953	0.01164
-8.96314	0.2847	0.08178	0.06335	0.01096
-8.95614	0.4618	0.15592	0.07404	0.01497
-8.94814	0.8109	0.28442	0.11682	0.02516
-8.94114	1.416	0.49646	0.20432	0.04437
-8.93314	2.395	0.82978	0.3575	0.0769
-8.92614	3.891	1.32779	0.60565	0.12853
-8.91814	6.063	2.03531	0.98491	0.2061
-8.91114	9.059	2.99032	1.53374	0.31672
-8.90314	12.99	4.21387	2.28718	0.46635
-8.89614	17.87	5.70005	3.26588	0.65812
-8.88814	23.61	7.4105	4.46666	0.89048
-8.88014	30.01	9.27269	5.85396	1.15586
-8.87314	36.72	11.1873	7.35579	1.44032
-8.86514	43.34	13.0421	8.87163	1.72468
-8.85814	49.42	14.7402	10.2751	1.98707
-8.85014	54.61	16.2019	11.4483	2.20639
-8.84314	58.64	17.3967	12.2911	2.36636
-8.83514	61.45	18.3346	12.7433	2.45792
-8.82814	63.1	19.0618	12.794	2.48113
-8.82014	63.82	19.649	12.4794	2.44371
-8.81314	63.86	20.1679	11.8741	2.35878
-8.80514	63.51	20.6725	11.0623	2.24145
-8.79814	62.95	21.1869	10.1327	2.10527
-8.79014	62.28	21.695	9.15325	1.95996
-8.78314	61.51	22.1629	8.16764	1.81111
-8.77514	60.59	22.5445	7.20638	1.66043
-8.76814	59.48	22.8151	6.27782	1.50804
-8.76014	58.24	22.9922	5.3921	1.35441
-8.75314	57.05	23.1481	4.55786	1.20164
-8.74514	56.18	23.4066	3.7905	1.05418
-8.73814	55.99	23.9139	3.10952	0.91866
-8.73014	56.76	24.7932	2.53586	0.80213
-8.72314	58.64	26.0846	2.09056	0.71131
-8.71514	61.51	27.7255	1.79055	0.65131
[truncated: 2,003 more rows]

## Sheet: Figure 3a
	control		dcl
20.64	16987.1	20.64	21447.3
20.62	16966.3	20.62	21141.8
20.6	16968.7	20.6	22448.9
20.58	16960.8	20.58	22035.9
20.56	17091.3	20.56	20981.1
20.54	16717.8	20.54	20652.3
20.52	16054.1	20.52	20976.2
20.5	17111.3	20.5	21119.7
20.48	17113.8	20.48	21074.3
20.46	17791.7	20.46	21872.3
20.44	17551.2	20.44	21060.1
20.42	17499.9	20.42	20867.4
20.4	16209.5	20.4	20665.3
20.38	16745.5	20.38	19732.2
20.36	18201	20.36	19871.6
20.34	18139	20.34	19961.6
20.32	17218.6	20.32	20634.8
20.3	17740.4	20.3	20304.3
20.28	17233.4	20.28	20644.1
20.26	17657	20.26	19967.8
20.24	17318.1	20.24	19568.8
20.22	17252.6	20.22	19746.9
20.2	17431.2	20.2	19546.6
20.18	17763.6	20.18	20437.5
20.16	18388	20.16	21581.5
20.14	17903.3	20.14	20756
20.12	18262.5	20.12	20832.9
20.1	18890.7	20.1	21382.7
20.08	18753.3	20.08	21249.3
20.06	19170	20.06	21352.7
20.04	19200.2	20.04	21227.5
20.02	19321.7	20.02	22650.8
20	18885.7	20	22381.6
19.98	19067.1	19.98	22018.3
19.96	18054.1	19.96	21488
19.94	19020.9	19.94	21793.2
19.92	19828.8	19.92	22398.7
19.9	19324.2	19.9	22599.5
19.88	19054.2	19.88	23299.3
19.86	19070.1	19.86	23302
19.84	19919.2	19.84	22728.8
19.82	20204.1	19.82	23351.9
19.8	20121.6	19.8	23294
19.78	19147.7	19.78	22782.9
19.76	20032.9	19.76	23715.2
19.74	20299.1	19.74	23508.9
19.72	20664.4	19.72	24940.6
19.7	20247.4	19.7	24009.3
19.68	20920	19.68	24922.9
19.66	20463.4	19.66	24198.5
19.64	21107.8	19.64	25270.7
19.62	21738.7	19.62	25218.4
19.6	21122	19.6	24752.1
19.58	21276.9	19.58	24821.5
19.56	22743.8	19.56	25628.8
19.54	22184	19.54	26668.8
19.52	21050.4	19.52	26969.6
19.5	21832.1	19.5	25874.9
19.48	23006.9	19.48	27016.7
19.46	22696.5	19.46	27257
19.44	22509	19.44	27813
19.42	22981.4	19.42	28652
19.4	24178.8	19.4	29471.3
19.38	23512.7	19.38	29433.2
19.36	23899.9	19.36	28710.9
19.34	23551.8	19.34	30048.9
19.32	24093.5	19.32	30709.3
19.3	24711.2	19.3	30748.1
19.28	24715	19.28	30320.8
19.26	24751.6	19.26	31089.9
19.24	25063.8	19.24	31518.2
19.22	25898.9	19.22	33329.6
19.2	26007.3	19.2	34523.1
19.18	25729.6	19.18	33921.2
19.16	25583.9	19.16	33754.3
19.14	26649.3	19.14	33821.1
19.12	27571.3	19.12	33436.7
19.1	27424.9	19.1	35320.9
19.08	27405.2	19.08	37636.6
19.06	27875.9	19.06	37715.5
19.04	28492.8	19.04	37633.2
19.02	29031.9	19.02	39783.2
19	28014.3	19	39113.4
18.98	29837.1	18.98	40909.9
18.96	29341.2	18.96	41090.6
18.94	30799.1	18.94	41881.5
18.92	30756.2	18.92	41776.4
18.9	31333.2	18.9	43532.7
18.88	30374.9	18.88	43010.1
18.86	31129.7	18.86	43326.5
18.84	32194	18.84	46167.2
18.82	33119.6	18.82	45566.9
18.8	32535.8	18.8	47303.2
18.78	34219.2	18.78	47916.3
18.76	33435.8	18.76	49612.3
18.74	34390.4	18.74	51364.8
18.72	34935.9	18.72	52025.7
18.7	34840.3	18.7	53431.8
18.68	35873.8	18.68	54673.1
18.66	37332.6	18.66	55018
18.64	38445.6	18.64	57032.9
18.62	38814.8	18.62	57070.5
18.6	39470.9	18.6	57848.8
18.58	39677.5	18.58	60344.9
18.56	41079.3	18.56	62300.4
18.54	41260.5	18.54	61435.3
18.52	40741.8	18.52	62570.2
18.5	42237.7	18.5	65256.6
18.48	43201.2	18.48	66311.2
18.46	44405.4	18.46	68009.5
18.44	44856.1	18.44	69023
18.42	46162.7	18.42	69321.6
18.4	47298.7	18.4	71961.2
18.38	47774.1	18.38	73960.1
18.36	48360.8	18.36	75372.2
18.34	50822.8	18.34	76131.6
18.32	50772.1	18.32	78258.7
18.3	52763.2	18.3	79344.8
18.28	51942.5	18.28	81741
18.26	51744.1	18.26	83298.5
18.24	53118.3	18.24	84297.5
18.22	54568.4	18.22	85356.6
18.2	56798.2	18.2	86923.9
18.18	56739.3	18.18	90072.4
18.16	59593.9	18.16	91270.4
18.14	61537.3	18.14	93014.4
18.12	59927.9	18.12	95614.3
18.1	60063.7	18.1	96011.5
18.08	62319.7	18.08	97554.4
18.06	65033	18.06	100448
18.04	65455.4	18.04	101442
18.02	65415.1	18.02	104268
18	67270.4	18	104996
17.98	68754.2	17.98	108450
17.96	70131	17.96	110241
17.94	70459.5	17.94	113659
17.92	71377.9	17.92	115745
17.9	72282.1	17.9	118880
17.88	74237.3	17.88	118899
17.86	75521.9	17.86	121558
17.84	76140.3	17.84	125634
17.82	78254.2	17.82	130181
17.8	78779.8	17.8	133653
17.78	80317.5	17.78	137301
17.76	83833.4	17.76	139794
17.74	83213.7	17.74	142967
17.72	84994.2	17.72	143425
17.7	86961.8	17.7	148061
17.68	88333.2	17.68	153354
17.66	90316.7	17.66	154722
17.64	93259.7	17.64	157032
17.62	93025.8	17.62	161856
17.6	95678.2	17.6	167539
17.58	98120.9	17.58	168971
17.56	100387	17.56	175086
17.54	102213	17.54	182670
17.52	106802	17.52	185372
17.5	107608	17.5	193695
17.48	110012	17.48	203502
17.46	112614	17.46	230119
17.44	111470	17.44	270138
17.42	117270	17.42	318609
17.4	120919	17.4	498347
17.38	122939	17.38	797010
17.36	123258	17.36	1440000
17.34	130499	17.34	2220000
17.32	137187	17.32	3150000
17.3	143350	17.3	4070000
17.28	162653	17.28	5080000
17.26	201657	17.26	5930000
17.24	267902	17.24	6780000
17.22	371335	17.22	7450000
17.2	539268	17.2	8050000
17.18	796576	17.18	8590000
17.16	1150000	17.16	9040000
17.14	1550000	17.14	9470000
17.12	2040000	17.12	9780000
17.1	2570000	17.1	1.01E7
17.08	3060000	17.08	1.03E7
17.06	3570000	17.06	1.05E7
17.04	4120000	17.04	1.07E7
17.02	4520000	17.02	1.09E7
17	4930000	17	1.11E7
16.98	5270000	16.98	1.12E7
16.96	5560000	16.96	1.13E7
16.94	5860000	16.94	1.15E7
16.92	6060000	16.92	1.15E7
16.9	6300000	16.9	1.16E7
16.88	6470000	16.88	1.17E7
16.86	6670000	16.86	1.18E7
16.84	6830000	16.84	1.18E7
16.82	6970000	16.82	1.19E7
16.8	7110000	16.8	1.19E7
16.78	7220000	16.78	1.2E7
16.76	7310000	16.76	1.2E7
16.74	7430000	16.74	1.2E7
16.72	7490000	16.72	1.2E7
16.7	7560000	16.7	1.21E7
16.68	7630000	16.68	1.21E7
16.66	7690000	16.66	1.21E7
16.64	7780000	16.64	1.21E7
16.62	7830000	16.62	1.21E7
16.6	7910000	16.6	1.22E7
16.58	7940000	16.58	1.21E7
16.56	8020000	16.56	1.21E7
16.54	8080000	16.54	1.21E7
16.52	8100000	16.52	1.21E7
16.5	8170000	16.5	1.21E7
16.48	8210000	16.48	1.21E7
16.46	8230000	16.46	1.21E7
16.44	8280000	16.44	1.21E7
16.42	8310000	16.42	1.2E7
16.4	8320000	16.4	1.2E7
16.38	8380000	16.38	1.2E7
16.36	8410000	16.36	1.19E7
16.34	8470000	16.34	1.19E7
16.32	8480000	16.32	1.19E7
16.3	8510000	16.3	1.18E7
16.28	8500000	16.28	1.18E7
16.26	8550000	16.26	1.17E7
16.24	8580000	16.24	1.17E7
16.22	8600000	16.22	1.16E7
16.2	8640000	16.2	1.16E7
16.18	8640000	16.18	1.15E7
16.16	8640000	16.16	1.15E7
16.14	8640000	16.14	1.14E7
16.12	8650000	16.12	1.13E7
16.1	8650000	16.1	1.13E7
16.08	8650000	16.08	1.12E7
16.06	8650000	16.06	1.12E7
16.04	8660000	16.04	1.11E7
16.02	8660000	16.02	1.1E7
16	8670000	16	1.09E7
15.98	8650000	15.98	1.09E7
15.96	8660000	15.96	1.08E7
15.94	8660000	15.94	1.07E7
15.92	8650000	15.92	1.07E7
15.9	8630000	15.9	1.06E7
15.88	8610000	15.88	1.05E7
15.86	8610000	15.86	1.05E7
15.84	8590000	15.84	1.04E7
15.82	8580000	15.82	1.03E7
15.8	8570000	15.8	1.03E7
15.78	8550000	15.78	1.02E7
15.76	8510000	15.76	1.01E7
15.74	8510000	15.74	1.01E7
15.72	8490000	15.72	9970000
15.7	8510000	15.7	9920000
15.68	8470000	15.68	9860000
15.66	8440000	15.66	9780000
15.64	8420000	15.64	9700000
15.62	8400000	15.62	9610000
15.6	8380000	15.6	9560000
15.58	8360000	15.58	9470000
15.56	8320000	15.56	9410000
15.54	8310000	15.54	9330000
15.52	8270000	15.52	9260000
15.5	8260000	15.5	9210000
15.48	8240000	15.48	9130000
15.46	8200000	15.46	9060000
15.44	8160000	15.44	8990000
15.42	8130000	15.42	8920000
15.4	8110000	15.4	8870000
15.38	8110000	15.38	8800000
15.36	8080000	15.36	8730000
15.34	8050000	15.34	8660000
15.32	8010000	15.32	8600000
15.3	7980000	15.3	8520000
15.28	7940000	15.28	8470000
15.26	7900000	15.26	8390000
15.24	7890000	15.24	8330000
15.22	7860000	15.22	8260000
15.2	7820000	15.2	8200000
15.18	7780000	15.18	8150000
15.16	7770000	15.16	8050000
15.14	7720000	15.14	7980000
15.12	7700000	15.12	7920000
15.1	7680000	15.1	7860000
15.08	7640000	15.08	7810000
15.06	7610000	15.06	7750000
15.04	7560000	15.04	7660000
15.02	7520000	15.02	7620000
15	7490000	15	7570000
14.98	7440000	14.98	7490000
14.96	7420000	14.96	7440000
14.94	7370000	14.94	7390000
14.92	7340000	14.92	7330000
14.9	7320000	14.9	7250000
14.88	7280000	14.88	7190000
14.86	7240000	14.86	7120000
14.84	7200000	14.84	7080000
14.82	7170000	14.82	7000000
14.8	7140000	14.8	6960000
14.78	7100000	14.78	6880000
14.76	7070000	14.76	6840000
14.74	7020000	14.74	6800000
14.72	6980000	14.72	6740000
14.7	6940000	14.7	6690000
14.68	6890000	14.68	6630000
14.66	6840000	14.66	6560000
14.64	6810000	14.64	6520000
14.62	6770000	14.62	6450000
14.6	6730000	14.6	6390000
14.58	6690000	14.58	6340000
14.56	6630000	14.56	6270000
14.54	6600000	14.54	6230000
14.52	6550000	14.52	6170000
14.5	6520000	14.5	6100000
14.48	6470000	14.48	6060000
14.46	6410000	14.46	6020000
14.44	6380000	14.44	5970000
14.42	6320000	14.42	5900000
14.4	6270000	14.4	5840000
14.38	6210000	14.38	5800000
14.36	6170000	14.36	5740000
14.34	6130000	14.34	5690000
14.32	6080000	14.32	5650000
14.3	6040000	14.3	5590000
14.28	6020000	14.28	5520000
14.26	5940000	14.26	5460000
14.24	5900000	14.24	5400000
14.22	5850000	14.22	5360000
14.2	5810000	14.2	5310000
14.18	5760000	14.18	5260000
14.16	5690000	14.16	5200000
14.14	5650000	14.14	5160000
14.12	5610000	14.12	5100000
14.1	5570000	14.1	5060000
14.08	5510000	14.08	5000000
14.06	5480000	14.06	4940000
14.04	5430000	14.04	4880000
14.02	5370000	14.02	4840000
14	5320000	14	4780000
13.98	5280000	13.98	4720000
13.96	5240000	13.96	4680000
13.94	5190000	13.94	4630000
13.92	5150000	13.92	4580000
13.9	5100000	13.9	4530000
13.88	5050000	13.88	4480000
13.86	5000000	13.86	4430000
13.84	4950000	13.84	4380000
13.82	4910000	13.82	4330000
13.8	4850000	13.8	4270000
13.78	4790000	13.78	4230000
13.76	4760000	13.76	4180000
13.74	4690000	13.74	4130000
13.72	4640000	13.72	4080000
13.7	4590000	13.7	4040000
13.68	4540000	13.68	3980000
13.66	4500000	13.66	3930000
13.64	4430000	13.64	3880000
13.62	4380000	13.62	3830000
13.6	4330000	13.6	3780000
13.58	4270000	13.58	3730000
13.56	4220000	13.56	3680000
13.54	4170000	13.54	3650000
13.52	4140000	13.52	3600000
13.5	4090000	13.5	3550000
13.48	4030000	13.48	3520000
13.46	3990000	13.46	3480000
13.44	3940000	13.44	3440000
13.42	3900000	13.42	3380000
13.4	3860000	13.4	3340000
13.38	3800000	13.38	3310000
13.36	3750000	13.36	3270000
13.34	3710000	13.34	3230000
13.32	3670000	13.32	3200000
13.3	3610000	13.3	3150000
13.28	3560000	13.28	3110000
13.26	3530000	13.26	3080000
13.24	3470000	13.24	3030000
13.22	3430000	13.22	3010000
13.2	3400000	13.2	2970000
13.18	3360000	13.18	2950000
13.16	3310000	13.16	2910000
13.14	3290000	13.14	2870000
13.12	3240000	13.12	2840000
13.1	3190000	13.1	2810000
13.08	3150000	13.08	2760000
13.06	3100000	13.06	2740000
13.04	3080000	13.04	2710000
13.02	3040000	13.02	2680000
13	3000000	13	2650000
12.98	2980000	12.98	2620000
12.96	2930000	12.96	2590000
12.94	2880000	12.94	2540000
12.92	2850000	12.92	2520000
12.9	2810000	12.9	2480000
12.88	2790000	12.88	2470000
12.86	2740000	12.86	2430000
12.84	2740000	12.84	2410000
12.82	2710000	12.82	2380000
12.8	2660000	12.8	2360000
12.78	2630000	12.78	2330000
12.76	2600000	12.76	2300000
12.74	2570000	12.74	2280000
12.72	2550000	12.72	2260000
12.7	2510000	12.7	2230000
12.68	2480000	12.68	2210000
12.66	2470000	12.66	2180000
12.64	2440000	12.64	2150000
12.62	2420000	12.62	2130000
12.6	2400000	12.6	2110000
12.58	2390000	12.58	2090000
12.56	2380000	12.56	2070000
12.54	2340000	12.54	2050000
12.52	2330000	12.52	2030000
12.5	2310000	12.5	2010000
12.48	2280000	12.48	1980000
12.46	2260000	12.46	1970000
12.44	2250000	12.44	1940000
12.42	2240000	12.42	1930000
12.4	2220000	12.4	1920000
12.38	2210000	12.38	1900000
12.36	2200000	12.36	1880000
12.34	2200000	12.34	1870000
12.32	2180000	12.32	1840000
12.3	2160000	12.3	1830000
12.28	2150000	12.28	1820000
12.26	2150000	12.26	1810000
12.24	2140000	12.24	1780000
12.22	2120000	12.22	1770000
12.2	2110000	12.2	1760000
12.18	2100000	12.18	1750000
12.16	2090000	12.16	1740000
12.14	2080000	12.14	1730000
12.12	2080000	12.12	1720000
12.1	2060000	12.1	1700000
12.08	2050000	12.08	1690000
12.06	2030000	12.06	1680000
12.04	2030000	12.04	1670000
12.02	2020000	12.02	1660000
12	2000000	12	1660000
11.98	2000000	11.98	1640000
11.96	1980000	11.96	1640000
11.94	1980000	11.94	1630000
11.92	1980000	11.92	1630000
11.9	1960000	11.9	1620000
11.88	1950000	11.88	1620000
11.86	1930000	11.86	1600000
11.84	1930000	11.84	1590000
11.82	1920000	11.82	1590000
11.8	1900000	11.8	1580000
11.78	1900000	11.78	1570000
11.76	1880000	11.76	1570000
11.74	1870000	11.74	1570000
11.72	1860000	11.72	1550000
11.7	1860000	11.7	1550000
11.68	1840000	11.68	1550000
11.66	1830000	11.66	1540000
11.64	1820000	11.64	1540000
11.62	1790000	11.62	1550000
11.6	1790000	11.6	1540000
11.58	1780000	11.58	1530000
11.56	1770000	11.56	1520000
11.54	1760000	11.54	1520000
11.52	1750000	11.52	1520000
11.5	1740000	11.5	1520000
11.48	1730000	11.48	1510000
11.46	1710000	11.46	1520000
11.44	1690000	11.44	1520000
11.42	1700000	11.42	1520000
11.4	1690000	11.4	1520000
11.38	1680000	11.38	1520000
11.36	1660000	11.36	1520000
11.34	1640000	11.34	1510000
11.32	1630000	11.32	1520000
11.3	1630000	11.3	1510000
11.28	1610000	11.28	1510000
11.26	1600000	11.26	1500000
11.24	1570000	11.24	1500000
11.22	1570000	11.22	1500000
11.2	1550000	11.2	1500000
11.18	1540000	11.18	1500000
11.16	1520000	11.16	1510000
11.14	1510000	11.14	1490000
11.12	1490000	11.12	1490000
11.1	1480000	11.1	1500000
11.08	1470000	11.08	1490000
11.06	1460000	11.06	1500000
11.04	1440000	11.04	1490000
11.02	1430000	11.02	1490000
11	1410000	11	1490000
10.98	1400000	10.98	1490000
10.96	1390000	10.96	1490000
10.94	1390000	10.94	1490000
10.92	1370000	10.92	1490000
10.9	1360000	10.9	1490000
10.88	1350000	10.88	1490000
10.86	1350000	10.86	1490000
10.84	1340000	10.84	1490000
10.82	1340000	10.82	1500000
10.8	1330000	10.8	1500000
10.78	1320000	10.78	1500000
10.76	1310000	10.76	1490000
10.74	1310000	10.74	1500000
10.72	1300000	10.72	1510000
10.7	1290000	10.7	1500000
10.68	1280000	10.68	1520000
10.66	1270000	10.66	1530000
10.64	1280000	10.64	1530000
10.62	1270000	10.62	1530000
10.6	1260000	10.6	1530000
10.58	1260000	10.58	1540000
10.56	1250000	10.56	1550000
10.54	1250000	10.54	1550000
10.52	1250000	10.52	1560000
10.5	1240000	10.5	1560000
10.48	1230000	10.48	1570000
10.46	1240000	10.46	1570000
10.44	1240000	10.44	1570000
10.42	1230000	10.42	1580000
10.4	1230000	10.4	1600000
10.38	1220000	10.38	1600000
10.36	1210000	10.36	1600000
10.34	1210000	10.34	1600000
10.32	1200000	10.32	1620000
10.3	1200000	10.3	1620000
10.28	1190000	10.28	1620000
10.26	1180000	10.26	1620000
10.24	1190000	10.24	1630000
10.22	1180000	10.22	1630000
10.2	1170000	10.2	1640000
10.18	1170000	10.18	1640000
10.16	1160000	10.16	1640000
10.14	1160000	10.14	1650000
10.12	1150000	10.12	1650000
10.1	1150000	10.1	1660000
10.08	1140000	10.08	1660000
10.06	1130000	10.06	1660000
10.04	1120000	10.04	1660000
10.02	1120000	10.02	1660000
10	1110000	10	1660000
9.98	1100000	9.98	1670000
9.96	1090000	9.96	1660000
9.94	1090000	9.94	1660000
9.92	1090000	9.92	1660000
9.9	1080000	9.9	1660000
9.88	1080000	9.88	1660000
9.86	1070000	9.86	1660000
9.84	1050000	9.84	1660000
9.82	1050000	9.82	1660000
9.8	1040000	9.8	1660000
9.78	1030000	9.78	1650000
9.76	1020000	9.76	1640000
9.74	1020000	9.74	1630000
9.72	1010000	9.72	1640000
9.7	1000000	9.7	1630000
9.68	996092	9.68	1620000
9.66	988586	9.66	1620000
9.64	975054	9.64	1610000
9.62	967531	9.62	1620000
9.6	960728	9.6	1610000
9.58	953829	9.58	1600000
9.56	951360	9.56	1600000
9.54	939570	9.54	1600000
9.52	932245	9.52	1580000
9.5	929487	9.5	1580000
9.48	922659	9.48	1570000
9.46	914243	9.46	1570000
9.44	905973	9.44	1550000
9.42	898233	9.42	1560000
9.4	891610	9.4	1550000
9.38	879416	9.38	1550000
9.36	877436	9.36	1540000
9.34	869685	9.34	1530000
9.32	862260	9.32	1530000
9.3	859014	9.3	1530000
9.28	852743	9.28	1530000
9.26	842843	9.26	1510000
9.24	834578	9.24	1510000
9.22	827378	9.22	1500000
9.2	826730	9.2	1500000
9.18	818860	9.18	1490000
9.16	814148	9.16	1480000
9.14	810158	9.14	1480000
9.12	799829	9.12	1470000
9.1	792794	9.1	1460000
9.08	787041	9.08	1460000
9.06	772589	9.06	1450000
9.04	767836	9.04	1450000
9.02	762523	9.02	1430000
9	757340	9	1430000
8.98	746322	8.98	1420000
8.96	739281	8.96	1410000
8.94	731970	8.94	1410000
8.92	724850	8.92	1400000
8.9	724002	8.9	1400000
8.88	717826	8.88	1380000
8.86	707692	8.86	1390000
8.84	704042	8.84	1370000
8.82	690271	8.82	1360000
8.8	683028	8.8	1360000
8.78	678322	8.78	1350000
8.76	670982	8.76	1340000
8.74	664171	8.74	1330000
8.72	658457	8.72	1320000
8.7	653282	8.7	1320000
8.68	645642	8.68	1310000
8.66	636174	8.66	1300000
8.64	629466	8.64	1300000
8.62	621106	8.62	1300000
8.6	612599	8.6	1290000
8.58	603644	8.58	1270000
8.56	598099	8.56	1270000
8.54	587993	8.54	1260000
8.52	580053	8.52	1250000
8.5	573450	8.5	1240000
8.48	570211	8.48	1240000
8.46	563893	8.46	1240000
8.44	553949	8.44	1240000
8.42	551361	8.42	1240000
8.4	549029	8.4	1230000
8.38	538351	8.38	1220000
8.36	532621	8.36	1220000
8.34	523457	8.34	1210000
8.32	521894	8.32	1210000
8.3	511306	8.3	1200000
8.28	508559	8.28	1200000
8.26	506080	8.26	1190000
8.24	494136	8.24	1180000
8.22	490697	8.22	1180000
8.2	488131	8.2	1180000
8.18	485541	8.18	1170000
8.16	479756	8.16	1160000
8.14	478501	8.14	1160000
8.12	476110	8.12	1150000
8.1	469277	8.1	1150000
8.08	459053	8.08	1150000
8.06	459279	8.06	1140000
8.04	454954	8.04	1140000
8.02	453164	8.02	1140000
8	447462	8	1130000
7.98	444829	7.98	1120000
7.96	441068	7.96	1120000
7.94	440875	7.94	1120000
7.92	436065	7.92	1110000
7.9	432878	7.9	1110000
7.88	432832	7.88	1110000
7.86	429103	7.86	1100000
7.84	423829	7.84	1090000
7.82	418464	7.82	1090000
7.8	417555	7.8	1090000
7.78	413989	7.78	1080000
7.76	409498	7.76	1080000
7.74	410128	7.74	1080000
7.72	407761	7.72	1060000
7.7	400582	7.7	1060000
7.68	399000	7.68	1060000
7.66	396723	7.66	1040000
7.64	394301	7.64	1040000
7.62	395710	7.62	1030000
7.6	386675	7.6	1030000
7.58	391062	7.58	1030000
7.56	386395	7.56	1020000
7.54	383795	7.54	1020000
7.52	379783	7.52	1010000
7.5	374569	7.5	997910
7.48	373470	7.48	995546
7.46	376617	7.46	988512
7.44	374837	7.44	981483
7.42	370706	7.42	980390
7.4	369382	7.4	969379
7.38	364878	7.38	960602
7.36	358550	7.36	952453
7.34	357571	7.34	953577
7.32	355984	7.32	952130
7.3	360214	7.3	942174
7.28	354196	7.28	928127
7.26	354859	7.26	923579
7.24	348875	7.24	919583
7.22	350310	7.22	907468
7.2	347949	7.2	900082
7.18	346457	7.18	899800
7.16	345992	7.16	888152
7.14	345777	7.14	884224
7.12	338656	7.12	875988
7.1	337674	7.1	869948
7.08	338150	7.08	870586
7.06	338100	7.06	864886
7.04	333567	7.04	852791
7.02	334485	7.02	843309
7	335471	7	834286
6.98	336302	6.98	828958
6.96	334467	6.96	823365
6.94	338175	6.94	816889
6.92	337999	6.92	809149
6.9	342703	6.9	810065
6.88	340293	6.88	800707
6.86	339981	6.86	786734
6.84	342594	6.84	788028
6.82	343420	6.82	780506
6.8	346865	6.8	774012
6.78	348911	6.78	768902
6.76	351083	6.76	765796
6.74	351847	6.74	761044
6.72	356980	6.72	748719
6.7	361438	6.7	747521
6.68	367401	6.68	742744
6.66	372398	6.66	741546
6.64	378696	6.64	728956
6.62	380543	6.62	722281
6.6	386854	6.6	718848
6.58	397563	6.58	721548
6.56	406702	6.56	712583
6.54	410877	6.54	715428
6.52	420449	6.52	709205
6.5	421299	6.5	706608
6.48	431405	6.48	702188
6.46	441788	6.46	699836
6.44	449449	6.44	700814
6.42	455993	6.42	698924
6.4	466595	6.4	695348
6.38	472385	6.38	695961
6.36	479407	6.36	695313
6.34	483420	6.34	691252
6.32	493007	6.32	691469
6.3	503044	6.3	692483
6.28	504956	6.28	694897
6.26	515192	6.26	689758
6.24	525234	6.24	694913
6.22	527698	6.22	687212
6.2	529996	6.2	682730
6.18	536383	6.18	678914
6.16	534703	6.16	678222
6.14	540443	6.14	679744
6.12	542246	6.12	680780
6.1	548671	6.1	674630
6.08	542556	6.08	675813
6.06	549498	6.06	675812
6.04	555137	6.04	676888
6.02	554496	6.02	672989
6	547759	6	669286
5.98	554279	5.98	670842
5.96	560159	5.96	668052
5.94	562998	5.94	668328
5.92	561475	5.92	664771
5.9	562751	5.9	655920
5.88	558812	5.88	659900
5.86	558467	5.86	658365
5.84	565316	5.84	659623
5.82	565190	5.82	655976
5.8	562362	5.8	658701
5.78	562504	5.78	652815
5.76	565240	5.76	655187
5.74	565507	5.74	652852
5.72	561790	5.72	652300
5.7	565360	5.7	656201
5.68	559764	5.68	645922
5.66	565433	5.66	643397
5.64	560850	5.64	645728
5.62	559826	5.62	650570
5.6	562338	5.6	644930
5.58	563424	5.58	638707
5.56	558252	5.56	636022
5.54	559702	5.54	630507
5.52	557287	5.52	629687
5.5	555466	5.5	627661
5.48	554191	5.48	624008
5.46	548956	5.46	611287
5.44	550480	5.44	610252
5.42	549899	5.42	601970
5.4	548019	5.4	603855
5.38	537232	5.38	595888
5.36	538608	5.36	591701
5.34	537927	5.34	584995
5.32	532751	5.32	577620
5.3	527504	5.3	577300
5.28	524910	5.28	567428
5.26	518233	5.26	561105
5.24	520877	5.24	554543
5.22	518667	5.22	548047
5.2	516762	5.2	543551
5.18	513586	5.18	541423
5.16	505605	5.16	532556
5.14	502743	5.14	517922
5.12	498452	5.12	521869
5.1	498562	5.1	515185
5.08	494725	5.08	505967
5.06	492253	5.06	504308
5.04	497033	5.04	493728
5.02	492000	5.02	495800
5	492559	5	490700
4.98	492361	4.98	480778
4.96	487038	4.96	474316
4.94	487366	4.94	468103
4.92	488419	4.92	465742
4.9	489873	4.9	465930
4.88	483123	4.88	464659
4.86	483387	4.86	457217
4.84	485221	4.84	452787
4.82	482944	4.82	448378
4.8	488045	4.8	440884
4.78	488965	4.78	441074
4.76	486091	4.76	438882
4.74	484651	4.74	434974
4.72	488066	4.72	432450
4.7	487644	4.7	430647
4.68	488272	4.68	430873
4.66	492144	4.66	421931
4.64	489363	4.64	419942
4.62	487760	4.62	416538
4.6	490365	4.6	414547
4.58	491884	4.58	413952
4.56	488782	4.56	411881
4.54	486564	4.54	409183
4.52	487056	4.52	410212
4.5	488689	4.5	404833
4.48	490952	4.48	405126
4.46	489925	4.46	398857
4.44	486661	4.44	396057
4.42	487497	4.42	401151
4.4	481055	4.4	397222
4.38	483052	4.38	392216
4.36	473968	4.36	390424
4.34	476432	4.34	395369
4.32	478797	4.32	388737
4.3	477706	4.3	383594
4.28	473207	4.28	381571
4.26	473207	4.26	383073
4.24	472900	4.24	376350
4.22	467129	4.22	373454
4.2	464745	4.2	371097
4.18	462452	4.18	370778
4.16	459585	4.16	367949
4.14	456855	4.14	365700
4.12	455653	4.12	359104
4.1	448434	4.1	358189
4.08	444746	4.08	357806
4.06	447573	4.06	353182
4.04	441315	4.04	348797
4.02	438477	4.02	346221
4	433583	4	343341
3.98	430130	3.98	343381
3.96	424519	3.96	336082
3.94	421904	3.94	333625
3.92	424837	3.92	331047
3.9	419202	3.9	324719
3.88	410555	3.88	319903
3.86	408478	3.86	318710
3.84	405321	3.84	315685
3.82	394175	3.82	310633
3.8	390625	3.8	309207
3.78	386489	3.78	304247
3.76	379991	3.76	298576
3.74	381488	3.74	289540
3.72	372299	3.72	285852
3.7	370140	3.7	281342
3.68	364299	3.68	275597
3.66	357687	3.66	272162
3.64	352949	3.64	267730
3.62	346518	3.62	263412
3.6	340312	3.6	259013
3.58	334048	3.58	258571
3.56	328725	3.56	246912
3.54	324160	3.54	245310
3.52	316784	3.52	240722
3.5	313155	3.5	231759
3.48	306800	3.48	231562
3.46	300168	3.46	225451
3.44	293992	3.44	221812
3.42	291357	3.42	212462
3.4	289335	3.4	208842
3.38	282103	3.38	206052
3.36	272239	3.36	201122
3.34	266249	3.34	198959
3.32	262976	3.32	192522
3.3	256749	3.3	189235
3.28	251624	3.28	186086
3.26	249578	3.26	185977
3.24	244724	3.24	181697
3.22	241210	3.22	177257
3.2	234499	3.2	171470
3.18	232296	3.18	167683
3.16	222415	3.16	162701
3.14	219096	3.14	159706
3.12	217451	3.12	153770
3.1	213477	3.1	152844
3.08	208185	3.08	147449
3.06	202340	3.06	144571
3.04	196837	3.04	139582
3.02	193401	3.02	136117
3	188026	3	133584
2.98	184609	2.98	126728
2.96	179065	2.96	121571
2.94	172072	2.94	118832
2.92	167831	2.92	116136
2.9	161252	2.9	112074
2.88	154510	2.88	105401
2.86	149713	2.86	102512
2.84	143643	2.84	97794.7
2.82	139866	2.82	93641.8
2.8	134125	2.8	87328.1
2.78	128730	2.78	83955.1
2.76	120917	2.76	78141.6
2.74	115197	2.74	72904.4
2.72	111198	2.72	68010.3
2.7	102499	2.7	63230.5
2.68	97980.4	2.68	61329.2
2.66	89168.6	2.66	55922.2
2.64	85908.1	2.64	52335.6
2.62	80258.9	2.62	49112.8
2.6	75284.1	2.6	44789.4
2.58	69107.2	2.58	41225.5
2.56	65209.8	2.56	37188.6
2.54	59699.2	2.54	34072
2.52	54944.5	2.52	31636.8
2.5	49018.4	2.5	27678.9
2.48	47730.3	2.48	26351.6
2.46	42513.2	2.46	23740.1
2.44	38819.9	2.44	22094.9
2.42	35849	2.42	20509.4
2.4	32830.8	2.4	18461.6
2.38	29943.3	2.38	16244.4
2.36	27220.6	2.36	15679.4
2.34	26414	2.34	15113.7
2.32	24100.7	2.32	14769.5
2.3	22140	2.3	14059.6
2.28	20579.2	2.28	11787.2
2.26	19412.2	2.26	10952.2
2.24	17225	2.24	10876.6
2.22	16726.1	2.22	10552.4
2.2	16341	2.2	9617.15
2.18	15698.1	2.18	9421.37
2.16	14193.2	2.16	9322.23
2.14	12986.5	2.14	9199.08
2.12	12724.6	2.12	8166.97
2.1	11679.3	2.1	8135.05
2.08	11385.3	2.08	7638.76
2.06	10783.5	2.06	7228.99
2.04	11003.8	2.04	6849.94
2.02	10484.6	2.02	6590.44
2	10164.7	2	6602.84
1.98	9526.71	1.98	7062.32
1.96	9749.7	1.96	6790.22
1.94	9476.79	1.94	5981.69
1.92	9911.96	1.92	6676.47
1.9	9800.72	1.9	6670.27
1.88	9217.59	1.88	6058.72
1.86	8848.54	1.86	5969.59
1.84	9075.43	1.84	6034.41
1.82	8759.8	1.82	5918.77
1.8	8585.53	1.8	5489.7
1.78	7845.24	1.78	5341.74
1.76	8032.71	1.76	5173.37
1.74	7582.03	1.74	5681.97
1.72	7940.68	1.72	5264.21
1.7	8023.81	1.7	5196.28
1.68	7678.27	1.68	5676.97
1.66	6805.32	1.66	5767.11
1.64	7140.06	1.64	5729.19
1.62	6625.15	1.62	4756.3
1.6	7150.76	1.6	4865.95
1.58	6495.1	1.58	4773.01
1.56	6776.21	1.56	4588.94
1.54	6441.68	1.54	4682.27
1.52	6132.55	1.52	4491.5
1.5	6352.04	1.5	3968.69
1.48	5811.62	1.48	4320.23
1.46	6145.76	1.46	4380.75
1.44	6316.83	1.44	4527.31
1.42	6036.51	1.42	3771.21
1.4	5571.83	1.4	3837.13
1.38	5744.6	1.38	4131.45
1.36	5374.55	1.36	3747.8
1.34	5259	1.34	3627.45
1.32	5724.19	1.32	3588.64
1.3	5694.48	1.3	3733.89
1.28	5379.55	1.28	3419.47
1.26	5219.29	1.26	3386.05
1.24	5010.7	1.24	3349.24
1.22	4829.33	1.22	2962.48
1.2	4736.99	1.2	3280.31
1.18	4771.61	1.18	3071.93
1.16	4478.79	1.16	3090.54
1.14	4636.35	1.14	3351.64
1.12	4367.55	1.12	3286.81
1.1	4180.07	1.1	2973.49
1.08	3980.89	1.08	2790.62
1.06	4082.53	1.06	2642.76
1.04	3987.7	1.04	2463.99
1.02	3641.26	1.02	2758.7
1	3850.24	1	2732.79
0.98	3282.51	0.98	2577.93
0.96	2935.67	0.96	2388.86
0.94	3179.97	0.94	2081.63
0.92	3159.06	0.92	1907.56
0.9	3388.86	0.9	2247
0.88	3059.92	0.88	2274.41
0.86	2872.65	0.86	2112.85
0.84	2747.8	0.84	1885.05
0.82	2456.78	0.82	1964.49
0.8	2733.89	0.8	1910.56
0.78	2359.64	0.78	1625.95
0.76	1894.06	0.76	1583.13
0.74	1972.79	0.74	1548.22
0.72	1866.65	0.72	1439.48
0.7	2112.24	0.7	1469.49
0.68	1986.19	0.68	1311.02
0.66	1705.68	0.66	1413.87
0.64	1697.18	0.64	1209.38
0.62	1632.85	0.62	1152.76
0.6	1396.56	0.6	988.195
0.58	1231.99	0.58	970.888
0.56	1279.61	0.56	796.719
0.54	1097.14	0.54	949.88
0.52	1181.57	0.52	763.806
0.5	1208.58	0.5	720.488
0.48	1064.13	0.48	816.827
0.46	804.022	0.46	687.275
0.44	763.205	0.44	593.938
0.42	727.691	0.42	779.012
0.4	643.057	0.4	718.387
0.38	826.23	0.38	517.307
0.36	772.209	0.36	564.726
0.34	703.481	0.34	553.221
0.32	523.91	0.32	506.202
0.3	407.063	0.3	623.95
0.28	362.745	0.28	473.489
0.26	419.668	0.26	434.974
0.24	350.34	0.24	474.59
0.22	379.652	0.22	461.084
0.2	292.117	0.2	326.23
0.18	334.234	0.18	298.519
0.16	338.235	0.16	397.159
0.14	388.055	0.14	327.631
0.12	291.216	0.12	304.722
0.1	237.095	0.1	223.589
0.08	155.862	0.08	263.505
0.06	224.19	0.06	353.641
0.04	306.122	0.04	283.413
0.02	252.201	0.02	285.614
-3.55e-15	241.697	-3.55e-15	288.615
-0.02	205.882	-0.02	174.67
-0.04	200.08	-0.04	190.076
-0.06	238.295	-0.06	268.407
-0.08	206.182	-0.08	150.36
-0.1	238.295	-0.1	145.158
-0.12	168.267	-0.12	159.764
-0.14	116.647	-0.14	172.969
-0.16	172.869	-0.16	184.174
-0.18	121.048	-0.18	261.104
-0.2	138.555	-0.2	171.068
-0.22	151.761	-0.22	220.888
-0.24	102.641	-0.24	146.459
-0.26	82.3329	-0.26	178.371
-0.28	85.034	-0.28	85.1341
-0.3	70.2281	-0.3	97.539
-0.32	118.647	-0.32	103.641
-0.34	52.2209	-0.34	103.741
-0.36	35.3141	-0.36	67.0268
-0.38	43.5174	-0.38	139.556
-0.4	91.2365	-0.4	189.376
-0.42	57.9232	-0.42	139.256
-0.44	50.8203	-0.44	147.259
-0.46	49.8199	-0.46	139.756
-0.48	79.6319	-0.48	101.841
-0.5	51.4206	-0.5	105.142
-0.52	14.5058	-0.52	89.6359
-0.54	15.006	-0.54	50.5202
-0.56	37.9152	-0.56	90.1361
-0.58	85.7343	-0.58	98.4394
-0.6	45.118	-0.6	83.1333
-0.62	40.9164	-0.62	84.1337
-0.64	24.8099	-0.64	90.5362
-0.66	49.6198	-0.66	73.2293
-0.68	21.0084	-0.68	89.5358
-0.7	4.70188	-0.7	20.6082
-0.72	16.6066	-0.72	89.1357
-0.74	34.914	-0.74	144.058
-0.76	83.6335	-0.76	102.741
-0.78	29.6118	-0.78	94.3377
-0.8	40.8163	-0.8	82.433
-0.82	35.3141	-0.82	116.947
-0.84	22.9092	-0.84	53.7215
-0.86	61.7247	-0.86	71.4286
-0.88	34.6138	-0.88	117.447
-0.9	27.611	-0.9	127.851
-0.92	55.8223	-0.92	131.853
-0.94	53.2213	-0.94	92.437
-0.96	23.4094	-0.96	82.0328
-0.98	25.6102	-0.98	69.928
-1	18.9076	-1	50.5202
-1.02	49.8199	-1.02	98.7395
-1.04	41.3165	-1.04	102.841
-1.06	55.3221	-1.06	77.0308
-1.08	29.912	-1.08	124.25
-1.1	42.8171	-1.1	84.4338
-1.12	48.8195	-1.12	75.2301
-1.14	48.4194	-1.14	59.3237
-1.16	46.8187	-1.16	93.0372
-1.18	39.3157	-1.18	110.944
-1.2	46.4186	-1.2	104.442
-1.22	26.7107	-1.22	117.447
-1.24	25.6102	-1.24	162.965
-1.26	13.4054	-1.26	155.562
-1.28	17.607	-1.28	154.562
-1.3	29.0116	-1.3	131.353
-1.32	14.4058	-1.32	88.8355
-1.34	19.0076	-1.34	94.3377
-1.36	21.0084	-1.36	46.5186
-1.38	30.6122	-1.38	78.7315
-1.4	52.1208	-1.4	77.3309
-1.42	46.6186	-1.42	104.742
-1.44	46.6186	-1.44	129.352
-1.46	19.4078	-1.46	118.948
-1.48	0	-1.48	38.3153
-1.5	16.9068	-1.5	110.544
-1.52	43.1172	-1.52	16.7067
-1.54	3.70148	-1.54	55.9224
-1.56	16.3065	-1.56	83.3333
-1.58	15.006	-1.58	68.3273
-1.6	38.4154	-1.6	68.9276
-1.62	72.6291	-1.62	57.423
-1.64	45.6182	-1.64	57.8231
-1.66	28.4114	-1.66	51.5206
-1.68	1.30052	-1.68	133.854
-1.7	22.409	-1.7	102.441
-1.72	32.1128	-1.72	18.4074
-1.74	63.7255	-1.74	72.0288
-1.76	67.3269	-1.76	136.755
-1.78	42.617	-1.78	188.275
-1.8	31.9128	-1.8	106.843
-1.82	30.8123	-1.82	216.787
-1.84	53.4214	-1.84	182.473
-1.86	14.5058	-1.86	82.3329
-1.88	14.3057	-1.88	67.6271
-1.9	7.0028	-1.9	100.24
-1.92	31.0124	-1.92	95.5382
-1.94	92.1369	-1.94	57.2229
-1.96	51.2205	-1.96	43.7175
-1.98	24.4098	-1.98	106.343
-2	0	-2	61.3245
-2.02	46.4186	-2.02	79.6319
-2.04	111.345	-2.04	85.3341
-2.06	76.7307	-2.06	106.943
-2.08	82.533	-2.08	123.249
-2.1	43.1172	-2.1	148.359
-2.12	24.2097	-2.12	72.429
-2.14	55.8223	-2.14	34.4138
-2.16	1.30052	-2.16	85.8343
-2.18	39.3157	-2.18	78.3313
-2.2	36.0144	-2.2	40.116
-2.22	68.1273	-2.22	95.8383
-2.24	25.6102	-2.24	78.9316
-2.26	14.4058	-2.26	82.1329
-2.28	19.0076	-2.28	102.941
-2.3	35.3141	-2.3	90.7363
-2.32	26.5106	-2.32	46.6186
-2.34	18.2073	-2.34	145.358
-2.36	31.5126	-2.36	102.041

## Sheet: Figure 3c
43.8939	-10.632
43.8022	-9.25687
43.7106	-7.71599
43.619	-6.10038
43.5273	-4.50703
43.4357	-3.0243
43.344	-1.71789
43.2524	-0.61948
43.1608	0.28584
43.0691	1.03491
42.9775	1.6525
42.8859	2.16293
42.7942	2.57955
42.7026	2.89891
42.611	3.13278
42.5193	3.30183
42.4277	3.43145
42.336	3.53396
42.2444	3.61335
42.1528	3.6746
42.0611	3.7217
41.9695	3.75805
41.8779	3.78595
41.7862	3.80751
41.6946	3.82403
41.603	3.83682
41.5113	3.84659
41.4197	3.85419
41.328	3.85997
41.2364	3.86448
41.1448	3.8679
41.0531	3.87059
40.9615	3.8726
40.8699	3.8742
40.7782	3.87538
40.6866	3.87634
40.595	3.87703
40.5033	3.87761
40.4117	3.878
40.32	3.87836
40.2284	3.87858
40.1368	3.87881
40.0451	3.87892
39.9535	3.87907
39.8619	3.87913
39.7702	3.87923
39.6786	3.87925
39.587	3.87932
39.4953	3.87932
39.4037	3.87937
39.312	3.87936
39.2204	3.87941
39.1288	3.87939
39.0371	3.87943
38.9455	3.87941
38.8539	3.87944
38.7622	3.87942
38.6706	3.87945
38.5789	3.87943
38.4873	3.87946
38.3957	3.87944
38.304	3.87947
38.2124	3.87944
38.1208	3.87947
38.0291	3.87945
37.9375	3.87948
37.8459	3.87945
37.7542	3.87948
37.6626	3.87946
37.5709	3.87949
37.4793	3.87946
37.3877	3.87949
37.296	3.87947
37.2044	3.8795
37.1128	3.87947
37.0211	3.8795
36.9295	3.87948
36.8379	3.8795
36.7462	3.87948
36.6546	3.87951
36.5629	3.87949
36.4713	3.87951
36.3797	3.87949
36.288	3.87951
36.1964	3.87949
36.1048	3.87952
36.0131	3.8795
35.9215	3.87952
35.8299	3.8795
35.7382	3.87952
35.6466	3.8795
35.5549	3.87952
35.4633	3.8795
35.3717	3.87953
35.28	3.8795
35.1884	3.87953
35.0968	3.87951
35.0051	3.87953
34.9135	3.87951
34.8219	3.87953
34.7302	3.87951
34.6386	3.87953
34.5469	3.87951
34.4553	3.87953
34.3637	3.87951
34.272	3.87953
34.1804	3.87951
34.0888	3.87953
33.9971	3.87951
33.9055	3.87953
33.8139	3.87951
33.7222	3.87953
33.6306	3.87951
33.5389	3.87953
33.4473	3.87951
33.3557	3.87953
33.264	3.87951
33.1724	3.87953
33.0808	3.87951
32.9891	3.87953
32.8975	3.87951
32.8059	3.87953
32.7142	3.87951
32.6226	3.87953
32.5309	3.87951
32.4393	3.87953
32.3477	3.87951
32.256	3.87953
32.1644	3.86979
32.0728	3.84196
31.9811	3.79999
31.8895	3.75017
31.7979	3.70033
31.7062	3.65839
31.6146	3.63053
31.5229	3.62082
31.4313	3.62081
31.3397	3.62082
31.248	3.62081
31.1564	3.62082
31.0648	3.62081
30.9731	3.62083
30.8815	3.62081
30.7899	3.62083
30.6982	3.62081
30.6066	3.62083
30.5149	3.62081
30.4233	3.62083
30.3317	3.62081
30.24	3.62083
30.1484	3.62082
30.0568	3.62083
29.9651	3.62082
29.8735	3.62083
29.7818	3.62082
29.6902	3.62083
29.5986	3.62082
29.5069	3.62083
29.4153	3.62082
29.3237	3.62083
29.232	3.62082
29.1404	3.62083
29.0488	3.62082
28.9571	3.62083
28.8655	3.62082
28.7738	3.62083
28.6822	3.62082
28.5906	3.62083
28.4989	3.62082
28.4073	3.62083
28.3157	3.62082
28.224	3.62083
28.1324	3.62082
28.0408	3.62083
27.9491	3.62082
27.8575	3.62083
27.7658	3.62082
27.6742	3.62083
27.5826	3.62082
27.4909	3.62083
27.3993	3.62082
27.3077	3.62083
27.216	3.62082
27.1244	3.62082
27.0328	3.62082
26.9411	3.62082
26.8495	3.62082
26.7578	3.62082
26.6662	3.62082
26.5746	3.62082
26.4829	3.62082
26.3913	3.62081
26.2997	3.62081
26.208	3.62081
26.1164	3.62081
26.0248	3.62081
25.9331	3.62081
25.8415	3.62081
25.7498	3.62081
25.6582	3.6208
25.5666	3.62081
25.4749	3.6208
25.3833	3.6208
25.2917	3.6208
25.2	3.6208
25.1084	3.62079
25.0168	3.62079
24.9251	3.62078
24.8335	3.62079
24.7418	3.62077
24.6502	3.62077
24.5586	3.62075
24.4669	3.62075
24.3753	3.62072
24.2837	3.62071
24.192	3.62067
24.1004	3.62065
24.0088	3.62059
23.9171	3.62055
23.8255	3.62045
23.7338	3.62038
23.6422	3.62023
23.5506	3.62009
23.4589	3.61985
23.3673	3.61961
23.2757	3.61922
23.184	3.6188
23.0924	3.61817
23.0008	3.61743
22.9091	3.6164
22.8175	3.61514
22.7258	3.61342
22.6342	3.6113
22.5426	3.60843
22.4509	3.60484
22.3593	3.60006
22.2677	3.594
22.176	3.586
22.0844	3.57579
21.9928	3.56238
21.9011	3.5452
21.8095	3.52268
21.7178	3.49375
21.6262	3.45593
21.5346	3.40731
21.4429	3.34381
21.3513	3.26373
21.2597	3.15953
21.168	3.02044
21.0764	2.83225
20.9847	2.58794
20.8931	2.27687
20.8015	1.87419
20.7098	1.37016
20.6182	0.74902
20.5266	0.01127
20.4349	-0.83443
20.3433	-1.79189
20.2517	-2.84059
20.16	-3.95553
20.0684	-5.10634
19.9767	-6.253
19.8851	-7.36196
19.7935	-8.3967
19.7018	-9.31613
19.6102	-10.0727
19.5186	-10.6217
19.4269	-10.9293
19.3353	-10.9784
19.2437	-10.7697
19.152	-10.3178
19.0604	-9.65444
18.9687	-8.82348
18.8771	-7.87492
18.7855	-6.85751
18.6938	-5.81321
18.6022	-4.77301
18.5106	-3.7676
18.4189	-2.82536
18.3273	-1.96271
18.2357	-1.21287
18.144	-0.5953
18.0524	-0.10987
17.9607	0.25939
17.8691	0.52176
17.7775	0.68189
17.6858	0.76288
17.5942	0.79612
17.5026	0.79474
17.4109	0.76246
17.3193	0.66351
17.2277	0.45348
17.136	0.11358
17.0444	-0.36824
16.9527	-0.98933
16.8611	-1.72734
16.7695	-2.5436
16.6778	-3.39319
16.5862	-4.20493
16.4946	-4.90547
16.4029	-5.45324
16.3113	-5.82466
16.2197	-6.01847
16.128	-6.05586
16.0364	-5.94109
15.9447	-5.67243
15.8531	-5.26593
15.7615	-4.75703
15.6698	-4.16722
15.5782	-3.53189
15.4866	-2.88032
15.3949	-2.23011
15.3033	-1.59806
15.2117	-1.01658
15.12	-0.51387
15.0284	-0.08878
14.9367	0.25995
14.8451	0.53247
14.7535	0.73716
14.6618	0.86322
14.5702	0.9063
14.4786	0.87609
14.3869	0.77775
14.2953	0.60759
14.2037	0.356
14.112	0.00491
14.0204	-0.50977
13.9287	-1.2326
13.8371	-2.16414
13.7455	-3.31046
13.6538	-4.66162
13.5622	-6.16267
13.4706	-7.73142
13.3789	-9.27314
13.2873	-10.6928
13.1957	-11.9058
13.104	-12.8452
13.0124	-13.4638
12.9207	-13.7341
12.8291	-13.6453
12.7375	-13.2017
12.6458	-12.4199
12.5542	-11.3295
12.4626	-9.97959
12.3709	-8.44553
12.2793	-6.81735
12.1876	-5.1913
12.096	-3.65673
12.0044	-2.28071
11.9127	-1.11325
11.8211	-0.19144
11.7295	0.48456
11.6378	0.94636
11.5462	1.24916
11.4546	1.43952
11.3629	1.53366
11.2713	1.552
11.1796	1.5169
11.088	1.40601
10.9964	1.19086
10.9047	0.86647
10.8131	0.43199
10.7215	-0.11545
10.6298	-0.77917
10.5382	-1.55882
10.4466	-2.43223
10.3549	-3.3688
10.2633	-4.29904
10.1716	-5.11079
10.08	-5.70558
9.9884	-6.04437
9.8967	-6.15878
9.8051	-6.12462
9.7135	-5.98918
9.6218	-5.75249
9.5302	-5.39856
9.4386	-4.92585
9.3469	-4.36195
9.2553	-3.7405
9.1636	-3.1053
9.072	-2.48704
8.9804	-1.90529
8.8887	-1.38414
8.7971	-0.96843
8.7055	-0.67261
8.6138	-0.45868
8.5222	-0.25393
8.4306	-0.0176
8.3389	0.24378
8.2473	0.48276
8.1556	0.64581
8.064	0.70941
7.9724	0.66557
7.8807	0.49978
7.7891	0.18405
7.6975	-0.30032
7.6058	-0.985
7.5142	-1.89409
7.4226	-3.0279
7.3309	-4.36866
7.2393	-5.86342
7.1476	-7.42971
7.056	-8.97517
6.9644	-10.4082
6.8727	-11.6451
6.7811	-12.6178
6.6895	-13.2767
6.5978	-13.5911
6.5062	-13.5484
6.4146	-13.1517
6.3229	-12.4181
6.2313	-11.3774
6.1396	-10.0744
6.048	-8.57776
5.9564	-6.97524
5.8647	-5.35908
5.7731	-3.81855
5.6815	-2.42575
5.5898	-1.24035
5.4982	-0.29696
5.4066	0.40899
5.3149	0.91799
5.2233	1.26626
5.1316	1.4899
5.04	1.61932
4.9484	1.66418
4.8567	1.64506
4.7651	1.57761
4.6735	1.45966
4.5818	1.28421
4.4902	1.01689
4.3986	0.59613
4.3069	0.00215
4.2153	-0.73103
4.1236	-1.54023
4.032	-2.37565
3.9404	-3.20971
3.8487	-4.02536
3.7571	-4.78397
3.6655	-5.41791
3.5738	-5.84758
3.4822	-6.031
3.3905	-5.98302
3.2989	-5.75265
3.2073	-5.39447
3.1156	-4.92505
3.024	-4.31406
2.9324	-3.56827
2.8407	-2.73887
2.7491	-1.90783
2.6575	-1.17632
2.5658	-0.61237
2.4742	-0.23154
2.3825	-0.00587
2.2909	0.10944
2.1993	0.16033
2.1076	0.17636
2.016	0.18455
1.9244	0.20274
1.8327	0.23964
1.7411	0.28288
1.6495	0.29647
1.5578	0.23911
1.4662	0.03521
1.3745	-0.40609
1.2829	-1.11176
1.1913	-2.0704
1.0996	-3.2647
1.008	-4.64829
0.9164	-6.14571
0.8247	-7.66343
0.7331	-9.11672
0.6415	-10.437
0.5498	-11.5606
0.4582	-12.4295
0.3665	-12.9941
0.2749	-13.2195
0.1833	-13.0866
0.0916	-12.5954
0	-11.7643

[truncated: 8 more sheets: Figure 3d, Figure 3h, Figure 4a, Figure 4b, Figure 4c, Figure 4e, Figure 4f, Figure 4g]
